# Supplementary material for: Developmental Indicators of Chrysomya nigripes Aubertin under Different Constant Temperature Conditions and an Application Case for Estimating the PMImin
Source: Insects. 2023 Aug 25;14(9):729. doi: 10.3390/insects14090729 (PMC10532226; doi:10.3390/insects14090729)
Supplement: Supplementary file 1 [file insects-14-00729-s001.zip]

Archive with 2 entries (2 files):
- Developmental duration data of C. nigripes.xlsx
- Larval body length data of C. nigripes.xlsx
