# Supplementary material for: Developmental Indicators of Chrysomya nigripes Aubertin under Different Constant Temperature Conditions and an Application Case for Estimating the PMImin
Source: Insects. 2023 Aug 25;14(9):729. doi: 10.3390/insects14090729 (PMC10532226; doi:10.3390/insects14090729)
Supplement: Supplementary file 1 [file insects-14-00729-s001.zip › Developmental duration data of C. nigripes.xlsx]

## Sheet: Sheet1
19℃									22℃											25℃
Development duration	R1	R2	R3	R4	R5	Mean	SD			Development duration	R1	R2	R3	R4	R5	Mean	SD			Development duration	R1	R2	R3	R4	R5	Mean	SD
Hatching	43	45.5	47	47.5	49.5	46.5	2.42384			Hatching	36	36.7	36.3	36.7	36	36.34	0.350714			Hatching	23.5	23	23.5	23.2	23.5	23.34	0.230217
1st ecdysis	123	137.5	143	139.5	141.5	136.9	8.04208			1st ecdysis	100	96.7	104.3	100.7	96	99.54	3.34709			1st ecdysis	67.5	63	71.5	87.2	75.5	72.94	9.22459
2nd ecdysis	239	237.5	243	239.5	225.5	236.9	6.68394			2nd ecdysis	156	168.7	156.3	164.7	144	157.94	9.51646			2nd ecdysis	115.5	111	111.5	115.2	119.5	114.54	3.45442
Black bands appear	307	421.5	359	427.5	337.5	370.5	52.6866			Black bands appear	208	216.7	248.3	244.7	224	228.34	17.5648			Black bands appear	159.5	155	163.5	159.2	183.5	164.14	11.2327
Wandering	355	441.5	363	443.5	361.5	392.9	45.3836			Wandering	208	224.7	248.3	268.7	264	242.74	25.9284			Wandering	159.5	175	163.5	179.2	183.5	172.14	10.2651
Pupariation	419	477.5	447	515.5	421.5	456.1	40.7514			Pupariation	252	264.7	284.3	296.7	292	277.94	18.9621			Pupariation	203.5	199	203.5	203.2	223.5	206.54	9.67125
Eclosion	611	685.5	615	683.5	629.5	644.9	36.8059			Eclosion	402	406.7	421.3	433.7	451	422.94	20.0503			Eclosion	307.5	315	323.5	325.2	344.5	323.14	13.8879
28℃										31℃										34℃
Development duration	R1	R2	R3	R4	R5	Mean	SD			Development duration	R1	R2	R3	R4	R5	Mean	SD			Development duration	R1	R2	R3	R4	R5	Mean	SD
Hatching	19.5	20	18.5	18	19	19	0.790569			Hatching	15	15.5	16.5	13.5	16	15.3	1.15109			Hatching	15	16	14.5	14.2	15	14.94	0.684105
1st ecdysis	63.5	64	54.5	54	59	59	4.75657			1st ecdysis	39	47.5	44.5	41.5	44	43.3	3.21325			1st ecdysis	39	44	34.5	38.2	35	38.14	3.81418
2nd ecdysis	91.5	92	78.5	78	91	86.2	7.26808			2nd ecdysis	59	67.5	60.5	61.5	64	62.5	3.33542			2nd ecdysis	63	72	54.5	62.2	55	61.34	7.14339
Black bands appear	131.5	136	126.5	106	127	125.4	11.5076			Black bands appear	83	111.5	92.5	101.5	100	97.7	10.6454			Black bands appear	87	108	82.5	86.2	83	89.34	10.6126
Wandering	139.5	136	126.5	126	135	132.6	6.03531			Wandering	99	111.5	92.5	101.5	100	100.9	6.85018			Wandering	91	112	82.5	86.2	83	90.94	12.2502
Pupariation	155.5	164	150.5	150	155	155	5.62361			Pupariation	123	131.5	124.5	121.5	124	124.9	3.86329			Pupariation	119	124	106.5	118.2	119	117.34	6.4829
Eclosion	241.5	260	246.5	254	231	246.6	11.2216			Eclosion	203	205.5	201.5	201.5	201	202.5	1.83712			Eclosion	193	196	186.5	195.2	191.5	192.44	3.76736
37℃
Development duration	R1	R2	R3	R4	R5	Mean	SD
Hatching	13.3	14.3	14	11.5	12	13.02	1.2276
1st ecdysis	33.3	34.3	38	31.5	32	33.82	2.58205
2nd ecdysis	53.3	54.3	54	51.5	48	52.22	2.5975
Black bands appear	89.3	90.3	86	87.5	84	87.42	2.52725
Wandering	97.3	94.3	94	91.5	96	94.62	2.19704
Pupariation	117.3	110.3	110	115.5	116	113.82	3.4157
Eclosion	190.3	189.3	194	192.5	193	191.82	1.95371
