# Supplementary material for: Developmental Indicators of Chrysomya nigripes Aubertin under Different Constant Temperature Conditions and an Application Case for Estimating the PMImin
Source: Insects. 2023 Aug 25;14(9):729. doi: 10.3390/insects14090729 (PMC10532226; doi:10.3390/insects14090729)
Supplement: Supplementary file 1 [file insects-14-00729-s001.zip › Larval body length data of C. nigripes.xlsx]

## Sheet: 19°C
	Replication1						Replication2						Replication3						Replication4						Replication5						SD	AVE
0	1.77	1.75	1.86	1.68	2.01	1.9	2.07	2.05	2.25	1.92	2.04	1.98	2.32	1.9	2.21	1.73	1.64	1.77	1.88	1.88	2.03	1.75	1.93	1.9	1.75	1.64	1.73	1.76	1.68	1.64	0.180502	1.88897
4	1.91	2.23	2.43	2.4	1.94	2.21	2.22	1.94	2.13	2.05	2.07	1.64	2	2.35	1.73	2.06	2.04	1.55	1.77	1.94	2.13	1.98	1.71	1.99	2	2.01	2.01	2.06	2	2.17	0.208376	2.01724
8	2.17	1.95	2.28	2.41	2.21	2.09	2.04	2.4	2.38	2.3	2.38	2.08	1.87	2.06	2.11	1.91	2.06	2.41	2.01	2	2.08	1.73	2.12	2.37	2.29	2.11	2.09	2.27	1.89	2.05	0.183039	2.14034
12	2.25	2.35	2.2	2.53	2.38	2.48	2.23	2.05	2.01	2.33	2.15	2.21	1.92	2.18	2.28	1.82	2.06	2.45	2.26	2.02	2.1	2.12	2.24	2.23	2.23	2.02	2.33	2.31	2.59	2.21	0.178787	2.21828
16	2.35	2.66	2.64	2.34	2.35	2.41	2.23	2.28	2.42	2.1	2.33	2.02	2.03	2.2	2.4	1.97	2	2.3	2.08	2.11	2.08	2.37	2.51	2.5	2.18	2.09	2.39	2.33	2.38	2.42	0.186694	2.27759
20	2.62	2.48	2.62	2.58	2.67	2.8	2.59	2.63	2.74	3.37	2.7	2.51	2.72	2.51	2.33	2.23	2.61	2.47	2.48	2.86	2.59	2.09	2.57	2.25	2.1	2.77	2.86	2.49	2.26	2.4	0.257271	2.56897
24	2.91	2.45	2.69	3.1	2.9	2.33	1.99	2.2	2.32	2.18	2.25	2.38	2.52	2.41	2.71	2.63	2.54	2.44	2.23	2.32	2.26	2.53	2.28	2.2	2.82	2.53	2.45	2.59	2.52	2.53	0.252517	2.47172
28	2.47	2.69	2.74	2.75	2.85	2.55	2.32	2.37	2.33	2.06	2.08	2.4	2.56	2.22	2.41	2.4	2.54	2.22	2.71	2.31	2.33	2.59	2.44	2.47	2.84	2.69	2.88	2.7	2.85	2.88	0.231315	2.50931
32	3.01	2.63	2.68	2.76	2.94	2.53	2.35	2.37	2.45	2.63	2.37	2.55	2.57	2.88	3.03	2.54	2.69	2.44	2.32	2.73	2.62	2.65	2.53	2.51	3.04	2.84	2.64	2.86	2.86	3.03	0.209242	2.65586
36	3.11	2.74	2.97	2.91	3.38	2.57	2.83	2.53	2.8	2.79	2.54	2.53	2.84	2.53	2.86	2.34	2.21	2.24	2.56	2.78	2.55	2.93	2.47	2.71	3.12	2.85	2.44	3.06	3.05	3.02	0.279178	2.73241
40	3.26	3.12	3.37	2.88	3.16	3.02	3.1	2.67	3.07	2.66	3.3	2.8	2.5	2.43	2.93	2.55	2.84	2.86	2.96	3.09	3.27	2.85	3.06	2.8	2.97	3.21	3.24	3.06	3	3.31	0.244851	2.96655
44	2.81	3.09	3.04	3.85	3.09	2.99	3.13	3.45	3.06	3.27	3.27	3.39	2.61	3.28	3.27	3.12	2.86	2.59	3.17	3.32	3.16	3.25	3.12	3.15	3.01	3.42	3.29	3.08	2.97	2.99	0.249615	3.14172
48	3.06	2.92	3.42	3.13	2.56	3.18	2.88	3.27	2.53	3.17	2.08	2.41	2.79	3.06	2.87	2.66	2.92	2.92	2.53	2.96	2.19	2.31	2.48	2.86	2.85	3.27	3.02	3.36	3.4	2.9	0.360986	2.86414
52	3.23	3.23	3.31	3.24	3.38	3.57	3.14	3.3	2.61	3.68	3	2.7	2.83	2.48	2.72	3.11	2.99	3.02	3.34	3.06	3.01	3.01	2.92	3.09	3.35	3.26	3.09	3.43	3.06	3.35	0.274478	3.10897
56	2.92	3.32	3.53	3.54	3.23	3.15	3.29	3.51	3.08	3.16	3.55	3.09	3.41	2.94	2.97	3.06	3.49	3.11	3.01	3.15	3.42	2.87	3.31	2.95	3.58	3.68	3.41	3.25	3.18	3.48	0.229939	3.2469
60	3.15	3.24	3.22	3.43	3.3	2.87	3.08	3.28	3.38	3.22	3.05	3.38	3.21	2.97	3.13	3.2	3.3	3.06	3.89	3.34	3.37	3.09	3.73	3.38	3.54	3.73	3.8	3.42	3.23	3.66	0.244745	3.31
64	3.57	3.63	3.7	3.25	3.45	3.02	3.71	3.72	3.1	3.22	3.74	3.65	3.21	3.5	2.91	3.29	3	3.04	3.21	3.26	3.64	3.47	3.48	3.38	3.45	3.62	3.59	3.51	3.6	3.64	0.24558	3.41103
68	3.24	3.33	3.43	3.41	3.39	3.76	3.49	3.61	3.4	3.46	3.07	3.41	3.46	2.99	3.24	3.27	3.35	3.22	3.28	3.6	3.64	3.99	3.26	3.8	3.43	3.46	3.38	4.17	3.57	3.67	0.250918	3.45207
72	2.88	4.07	3.4	3.77	3.51	3.77	3.25	3.17	2.9	3.24	3.89	3.06	3.21	3.44	3.55	3.71	3.24	3.51	3.85	3.74	3.54	3.27	3.3	3.27	3.74	3.58	3.02	3.3	3.64	3.71	0.304495	3.44207
76	4.25	3.12	3.06	3.28	4.18	3.42	3.79	3.63	3.66	3.43	3.32	3.41	3.61	3.59	3.44	3.38	3.65	3.71	3.37	3.36	3.4	3.32	3.3	3.2	3.91	3.88	3.75	3.76	3.61	3.51	0.28665	3.54448
80	3.11	3.96	3.53	4.26	3.62	4.25	3.66	4.11	3.78	3.49	3.89	3.92	3.44	3.86	3.67	3.62	3.62	3.32	3.97	3.43	3.1	3.73	3.64	3.84	3.64	3.65	3.58	3.99	3.76	4.17	0.284136	3.70483
84	3.61	3.31	3.86	3.79	3.76	3.63	3.45	3.81	3.45	3.65	3.68	3.64	3.36	3.19	3.97	3.31	3.02	2.84	4.11	3.92	4.31	3.17	3.97	3.6	3.39	3.47	3.57	3.69	3.68	3.25	0.323941	3.59345
88	3.67	3.31	3.63	3.6	3.67	3.3	3.52	3.98	3.34	3.44	3.38	3.39	3.39	3.35	3.16	3.47	3.23	3.64	3.9	4.11	3.91	4.17	4.15	3.92	3.58	4.05	3.74	3.67	4.05	3.97	0.300162	3.64552
92	4	3.61	3.67	3.65	3.87	3.49	4.07	4.25	3.62	3.67	3.68	4.17	3.4	3.82	3.74	3.9	3.42	3.74	4.42	3.85	4.16	3.98	4.61	4.81	4.99	4.9	4.92	4.48	4.73	4.75	0.483621	4.05586
96	3.74	3.8	3.9	4.09	3.91	3.81	3.65	4.41	5	5.23	3.69	3.39	4.02	3.86	3.5	3.46	3.81	3.69	4.59	4.16	3.61	3.86	4.19	4.33	4.57	4.64	4.4	4.41	4.48	4.57	0.461051	4.07586
100	4.05	4.14	3.75	4.09	3.97	3.86	3.99	4.01	4	3.97	4.25	4.67	4.1	3.4	4.85	4.56	4.24	3.94	4.13	4.14	3.99	3.79	4.17	4.06	4.57	4.64	4.26	4.63	5.1	4.03	0.360518	4.18345
104	4.27	3.95	4.09	4.24	4.24	4.27	4.41	4.51	4.52	4.72	4.28	5.01	4.17	4.23	4.04	4.11	4.11	4.17	4.66	4.68	4.15	4.67	4.08	3.65	4.92	5.12	5.56	4.45	4.55	4.62	0.398007	4.40793
108	4.8	4.67	3.82	4.88	4.02	4.01	4.22	3.62	3.61	3.54	3.88	3.81	4.41	4.47	4.59	4.97	3.71	4.32	4.74	4.51	4.86	4.58	4.04	3.6	4.92	5.28	4.79	5.08	4.7	4.9	0.514528	4.36034
112	4.71	4.98	4.65	4.61	4.47	3.94	3.83	3.57	4.24	4.18	4.99	4.42	4.45	4.73	4.54	4.63	4.55	4.71	5.87	4.54	4.62	4.79	3.68	5.8	5.81	5.91	6.33	5.2	4.85	5.82	0.674567	4.74483
116	4.05	4.51	4.85	5.2	5.33	4.99	4.52	5.01	4.32	3.88	4.58	3.83	5.09	3.75	4.62	4.79	4.25	4.16	3.45	3.72	3.89	5.07	5.53	4.27	6.35	5.47	5.68	5.54	5.57	5.59	0.717632	4.69897
120	5.15	4.14	5.18	5.19	4.96	5.56	4.91	4.29	4.53	4.89	4.43	4.12	4.46	4.77	3.54	4.54	4.9	4.34	4.64	4.05	5.1	4.55	4.27	4.59	5.56	5.31	5.59	6.25	5.3	5.74	0.575798	4.7969
124	4.94	5.05	5.62	5.76	5.57	5.53	4.71	4.45	5.69	4.36	4.94	4.63	4.54	4.1	4.14	4.32	4.61	5.18	4.08	4.35	4.45	4.61	4.14	3.64	6.61	6.16	4.54	5.25	5.33	6.65	0.695807	4.87241
128	5.97	6.31	5.2	6.11	5.48	5.53	4.58	5.47	4.14	5.8	6.36	5.29	4.72	3.73	4.84	4.26	5.2	4.75	5.19	4.79	5.32	5.73	4.87	5.02	5.43	5.76	5.77	5.82	6.38	6.49	0.668167	5.30414
132	5.49	5.77	5.97	6.28	5.57	5.92	4.79	4.99	5.2	5.25	5.52	5.17	5.11	4.43	5.23	4.83	5.08	5.14	5.61	6.78	6.12	5.17	5.74	6.17	5.42	5.66	5.56	6.67	5.29	5.87	0.545335	5.51483
136	5.71	6.38	5.44	6.5	5.8	5.96	5.32	5.6	5.14	4.73	5.24	5.17	5.37	6.09	5.73	4.75	5.57	5.76	5.79	5.73	5.75	6.38	6.34	6.79	6.47	6.64	6.24	5.48	6.54	5.73	0.554017	5.80724
140	6.26	5.58	6.3	5.87	5.91	5.84	4.62	4.47	5.37	5.04	5.16	5.36	5.41	5.56	4.65	4.92	4.87	5.96	6.56	5.65	7.27	6.93	6.5	5.81	6.15	6.1	5.99	6.33	6.59	6.29	0.70425	5.75966
144	5.57	5.46	5.54	6.2	6.5	6.05	5.73	4.82	4.84	5.75	5.43	6.28	5.71	5.99	4.78	5.69	4.41	5.14	6.51	6.28	6.49	6.55	5.97	6.47	6.43	6.59	6.7	5.33	5.38	5.37	0.630863	5.81345
148	6.25	6.06	6.3	5.45	5.52	6.15	5.69	5.4	5.92	5.75	5.75	7.31	4.41	4.98	5.71	5.05	5.21	5.31	6.97	6.54	7.25	5.97	6.99	7.11	6.67	6.19	6.64	6.66	6.13	6.71	0.731038	6.04621
152	6.5	6.14	5.79	5.97	6	6.15	6.34	6.27	5.56	5.87	5.67	5.88	6.11	6.14	5.79	5.89	6.11	5.75	7.52	7.5	6.52	6.18	5.46	5.55	6.23	6.52	6.8	7.02	6.03	6.76	0.515119	6.18138
156	6.25	7.15	6.61	7.3	6.07	6.47	5.6	5.69	4.68	5.88	5.99	5.46	6.52	5.64	6.43	6.92	5.69	5.52	6.35	6.28	5.65	6.3	6.05	5.47	6.75	6.72	6.56	6.91	6.83	6.45	0.603782	6.19793
160	7.57	7.14	7.71	5.88	6.71	6.54	5.1	6.15	5.17	5.61	5.21	6.02	6.21	6.25	5.77	6.06	6.35	6.41	6.28	5.76	6.36	6.58	6.97	6.58	6.38	6.91	6.69	7.04	6.37	7.07	0.64083	6.33724
164	6.05	6.53	6.87	7.36	6.65	5.93	4.69	5.98	5.96	5.84	6.67	5.25	6.29	6.87	5.08	6.28	6.07	6.51	6.73	5.94	6.18	6.41	7.03	5.86	7.28	7.66	6.49	7.58	6.33	7.23	0.693128	6.35759
168	6.27	6.33	8.13	6.12	6.9	6.48	6.96	7.56	7.37	7.31	7.13	7.68	7.03	6.42	6.5	5.96	7.09	6.3	6.28	7.47	6.88	6.56	6.41	6.1	8.01	6.83	6.81	7.92	7.75	7.27	0.623988	6.91586
172	6.98	6.83	6.58	6.91	6.07	6.85	8.14	7.66	7.81	8.45	8.18	8.42	6.42	6.26	6.84	6.7	6.18	6.73	6.62	6.62	6.34	6.95	7.33	7.19	7.73	7.11	6.87	6.7	6.74	6.88	0.662506	7.04172
176	6.99	6.85	6.88	6.77	6.69	6.58	8.28	7.48	7.01	7.13	7.17	8.31	6.39	6.84	6.33	7.3	7.05	6.97	7.85	7.66	6.06	6.26	6.7	6.96	7.84	7.99	8.07	7.79	7.9	8.14	0.626267	7.17586
180	6.51	6.03	6.62	6.69	7.03	6.37	5.56	6.19	5.59	6.85	6	6.8	7.27	6.81	6.4	6.72	7.46	6.02	7.38	6.42	7.51	7.95	7.6	7.23	7.2	7.35	7.67	8.31	7.51	6.64	0.692431	6.86379
184	7.14	6.96	6.04	6.4	6.19	6.33	6.33	6.54	6.26	6.07	6.26	7.32	7.3	6.63	6.91	7.17	8.07	7.69	7.91	7.12	7.98	7.49	8.17	8.04	7.56	7	8.12	8.83	6.78	7.37	0.756522	7.12448
188	6.72	7.63	6.24	6.52	7.96	6.77	6.98	7	5.73	6.88	5.86	7.92	7.05	7.92	7.59	7.57	7.88	7.85	7.11	7.12	6.99	6.14	6.57	7.15	8.29	7.98	7.85	6.8	7.5	7.35	0.67983	7.15759
192	6.99	7.56	7.42	7.94	7.48	7.53	8.1	8.49	9.18	8.32	9.4	9.37	7.61	7.37	7.93	7.4	7.81	7.85	6.22	6.7	7.57	8.9	8.01	6.67	7.91	8.98	6.95	7.58	7.66	7.63	0.794798	7.82414
196	7.13	7.13	7.18	7.48	8.33	7.01	8.57	8.42	11.19	10.57	8.2	7.66	7.57	7.64	7.45	7.1	8.01	6.94	8.42	8.49	9.05	7.53	6.54	7.83	6.84	7.89	7.91	7.67	7.87	7.59	1.01297	7.91793
200	9.06	9.17	8.02	8.36	7.75	8.01	8.92	8.32	9	8.62	8.8	8.12	7.47	7.39	7.16	7.44	7.58	7.79	8.29	7.69	8.77	7.61	8.19	7.36	8.13	8.03	6.98	8.07	8.22	8.61	0.593482	8.08
204	7.25	7.87	8.25	8.27	10.72	10.54	7.08	7.2	6.07	6.43	7.19	7.69	8.5	8.22	7.98	8.21	7.91	8.23	7.42	7.99	8.72	8	9.41	7.53	7.39	7.83	7.56	7.77	7.6	7.81	0.985997	7.95966
208	11.22	9.05	9.21	8.64	9.11	9.27	7.84	7.73	7.89	7.66	6.84	7.52	7.63	7.36	7.17	6.32	7.71	8.2	8.52	9.11	7.72	7.91	8.43	8.27	8.25	6.8	7.71	7.94	6.66	7.99	0.987562	8.05828
212	9.72	8.6	8.75	8.83	9.34	10.14	6.77	6.56	7.67	7.85	7.47	8.09	8.22	8.22	8.13	8.97	7.7	7.94	8.33	8.58	8.85	8.48	7.96	7.99	8.77	8.15	7.82	7.71	8.57	8.27	0.761799	8.28207
216	8.12	7.53	7.45	8.31	9.88	9.73	8.71	9.14	8.56	9.27	10.84	11.67	7.27	7.12	7.39	8.32	8.18	7.77	8.76	8.59	9.53	9.06	8.16	9.26	10.62	8.6	8.09	8.41	8.17	9.19	1.08924	8.70724
220	7.22	8.3	8.62	8	9.14	9.25	9.93	9.53	9.5	8.44	10.35	10.29	8.15	7.94	8.85	9.14	8.79	8.15	7.96	8.34	8.02	10.63	8.36	8.21	12.1	10.5	10.13	8.54	8.62	8.48	1.07565	9
224	9.65	9.38	8.32	8.74	8.97	10.06	9.9	10.11	11.99	10.41	9.82	12.14	8.99	9.67	8.8	7.27	7.88	8.56	8.15	8.36	9.17	9.31	8.44	8.01	8.8	8.08	11.09	9.34	10.98	9.14	1.18705	9.32379
228	9.66	11.04	11.02	9.72	8.85	9.4	8.08	8.37	7.86	7.29	7.88	8.01	9.35	7.92	7.66	8.59	9.06	9.6	8.48	8.81	8.62	7.67	8.08	9.3	10.02	9.69	7.55	9.09	9.17	10.15	0.974501	8.82207
232	10.51	10.11	9.87	10.9	11.47	10.56	7.8	8.31	6.89	8.24	7.32	7.94	9.21	8.86	8.89	10.82	8.68	9.64	10.57	8.24	8.1	8.15	8.59	7.65	10.61	11.27	9.68	10.4	11.32	10.76	1.33822	9.33103
236	10.57	12.49	10.75	10.85	10.41	10.51	8.69	8.75	9.46	8.03	8.78	8.12	8.08	8.2	8.01	8.68	8.28	9.99	7.82	9.16	8.36	8.53	10.08	10.31	10.31	10.45	10.19	10.46	10.26	10.38	1.18209	9.46828
240	12.66	10.83	10.98	10.38	11.15	9.66	11.02	9.04	10.86	10.34	10.33	10.47	9.62	8.55	8.46	7.82	8.06	10.46	8.78	8.29	8.79	10.11	8.05	9.84	9.15	10.03	10.86	9.59	12.32	11.14	1.2408	9.87931
244	10.1	11.16	9.57	9.37	11.29	12.06	9.73	11.5	11.96	8.34	9.09	8.87	11.1	11.2	8.8	7.66	10.98	9.92	9.66	9.79	9.34	9.04	9.44	8.7	10.57	10.72	10.83	9.89	9.58	12.03	1.11229	10.009
248	10.32	9.65	11.29	10.21	10.14	9.56	10.6	10.32	12.09	7.98	11.37	11.76	11.44	10.78	9.57	10.85	9.03	9.47	9.41	9.57	9.26	9.37	9.89	9.99	10.68	9.77	10.82	11.09	10.84	10.51	0.919354	10.2455
252	10.62	10.51	10.46	11.41	10.75	10.1	7.67	8.66	8.41	7.42	8.77	8.19	10.18	8.72	10.81	8.62	9.14	9.41	10.42	9.28	8.48	8.83	9.42	8.9	10.99	11.24	11.5	10.84	10.92	10.79	1.1828	9.67828
256	10.7	10.96	11.32	11.14	11.82	11.95	7.16	8.53	8.42	8.08	8.2	8.09	10.77	9	8.06	10.47	10.22	10.17	8.91	9.82	10.26	9.2	9.39	9.51	10.45	11	10.27	9.85	10.49	10.57	1.24561	9.80034
260	11.68	12.11	11.43	12.04	12.66	13.41	7.76	7.8	8.71	8.53	7.59	7.84	12.71	9.98	13.25	10.85	10.08	12.12	11.1	8.82	10.58	7.69	11.49	9.33	11.43	10.36	10.59	11.16	11.13	10.33	1.77862	10.4907
264	10.54	13.23	10.33	11.87	12.92	7.97	10.77	11.02	10.77	11.84	10.86	11.97	11.38	11.13	10.23	10.94	11.2	11.36	9.67	9.53	8.83	7.97	11.26	8.1	12.93	12.33	12.51	12.74	12.64	12.17	1.48498	10.9945
268	9.12	11.59	11.32	12.97	12.17	10.03	8.49	10.87	10.05	11.48	10.14	10.85	10.47	10.65	11.45	11.83	12.4	10.4	9.84	9.24	13.41	11.57	10.96	11.07	11.69	12.25	11.62	12.8	12.17	11.53	1.18159	11.1345
272	12.73	12.02	10.8	11.35	12.37	11.79	11.62	10.07	10.23	11.42	11.35	11.07	10.66	11.61	10.96	12.2	11.3	11.29	10.54	10.94	10.37	9.9	10.07	10.25	12.04	12.22	12.47	11.17	11.31	12.25	0.786119	11.2455
276	11.85	12.04	12.22	11.58	12.12	12.02	8.5	11.09	8.33	10.54	9.57	12.16	12.66	12.67	12.84	10.61	10.98	12.15	11.73	9.74	9.16	9.42	9.25	10.97	11.25	10.81	12.64	11.69	11.91	12.69	1.31004	11.1207
280	11.51	12.69	11.03	11.96	12.02	12.25	10.83	11.18	9.25	8.23	9.65	10.54	12.29	11.74	11.69	11.58	12.42	10.5	10.35	11.49	9.67	10.17	9.4	10.95	13.91	11.8	12.29	11.81	12.36	13.64	1.22824	11.2262
284	12.69	12.16	12.03	12.88	11.81	12.14	9.72	10.6	8.41	8.27	10.87	12.71	11.39	10.31	12.73	12.3	11.03	11	9.48	9.85	10.78	10.85	10.69	9.62	13.82	13.67	12.51	12.01	12.43	12.51	1.4369	11.3366
288	11.83	11.94	12.22	11.96	12.14	11.54	11.56	10.91	10.93	11.47	11.53	10.79	12.81	10.84	11.29	12.43	11.91	12.93	13.39	12.36	10.97	11.61	9.73	9.34	11.05	11.19	12.42	12.02	12.45	11.01	0.887464	11.64
292	12.38	10.96	11.54	12.6	11.41	11.04	11.48	10.74	11.89	10.39	10.66	11.44	10.05	11.79	10.65	10.61	11.24	11.25	11.07	11.15	10.82	12.5	9.61	8.86	13.16	13.55	13.55	13.95	11.72	13.43	1.17187	11.4503
296	10.9	11.97	12.41	11.57	13.14	11.53	12.6	12.18	12.84	12.08	10.76	12.21	14.55	10.11	10.28	10.41	10.21	13.51	12.07	10.95	12.58	10.76	10.44	12.91	13.45	13.29	13.75	13.76	13.09	13.61	1.25342	12.0797
300	11.29	10.91	11.6	12.06	11.74	12.22	11.73	10.48	10.34	8.53	10.57	9.71	12.55	13.97	12.22	12.31	13.64	13.61	9.18	11.65	11.52	10.98	12.5	10.87	12.63	13.07	12.11	14.31	13.59	12.68	1.40221	11.7893
304	11.25	10.83	10.45	10.29	9.52	11.25	10.54	10	10.7	10.54	9.78	10.01	13.31	13.7	13.09	12.47	11.26	10.52	10.54	10.11	10.71	10.11	10	9.99	12.5	12.15	12.52	13.02	12.81	12.7	1.23741	11.1714
308	11.4	11	10.31	8.71	11.47	11.19	9.56	9.07	11.11	12.48	10.28	10.98	12.07	13.33	13.12	12.17	12.43	11.52	11.7	11.77	11.1	9.67	9.83	11.97	12.6	13.21	13.34	13.93	13.09	12.62	1.36624	11.5314
312	11.83	11.65	10.79	13.64	9.76	9.35	12.43	11.67	9.88	12.17	12.2	10.89	12.87	13.65	12.23	12.8	10.95	11.74	10.48	11.57	13.18	11.1	12.4	12.91	12.59	13.47	13.59	13.47	13.29	13.54	1.22932	12.019
316	12.97	10.72	11.96	10.99	9	11.71	12.54	12.66	11.74	10.94	12.08	9.83	13.04	12.01	12.36	12.67	12.7	12.02	12.33	11.29	12.65	12.27	10.01	10.94	12.97	13.15	12.77	12.64	12.54	12.17	1.05227	11.9138
320	13.47	11.57	11.41	10.53	12.86	11.87	12.92	9.68	11.88	11.98	11.77	14.01	12.18	12.87	13.66	12.7	12.33	11.89	10.68	10.52	12.45	13.17	12.35	12.66	11.87	10.86	11.66	11.78	12.3	11.88	0.993096	12.0648
324	12.55	12.34	13.8	12.56	11.76	12.42	13.03	12.48	11.7	12.21	11.4	11.8	11.64	13.26	12.73	10.76	11.93	15.2	11.89	10.79	12.04	11.3	11.69	10.86	12.09	12.09	10.83	13.09	13.98	10.71	1.01042	12.2145
328	13.52	12.58	12.86	11.65	12.31	11.8	11.98	11.88	11.06	9.29	13.41	12.16	11.95	14.73	11.54	12.94	12.84	13.7	13.09	12.87	10.75	10.87	11.57	12.83	12.51	12.4	13	11.82	12.08	11.91	1.05158	12.2755
332	12.49	12.96	12.54	12.77	12.3	11.91	9.97	10.68	9.8	10.97	11.69	12.61	14.6	11.93	14.11	12.96	12.48	12.43	11.09	11.98	11.39	10.8	11.5	11.22	13.85	12.35	14.16	14.42	13.3	12.97	1.25881	12.2503
336	13.63	12.87	12.38	12.36	13.04	13.71	12.74	13.85	13.75	11.82	11.72	13.51	11.82	12.98	11.71	11.83	12.25	11.22	12.11	12.85	12.69	11.91	13.51	11.03	10.59	10.57	13.71	14.09	12.62	12.64	0.989559	12.5128
340	12.93	11.23	12.04	12.01	12.79	13.12	12.62	14.37	14.13	11.85	12.32	13.83	13.68	12.55	12.92	13.09	12.62	12.19	12.87	13.71	10.12	13.21	12.81	13.12	11.51	10.79	11.52	12.13	11.4	11.57	0.992261	12.5338
344	12.76	12.79	11.28	12.86	12.29	11.74	11.92	12.45	12.77	11.6	12.5	12.37	12.24	11.53	13.13	10.91	11.34	12.38	12.14	12.49	13.9	13.05	12.23	11.77	11.79	11.67	11.38	10.13	11.52	11.49	0.763691	12.101
348	12.16	11.69	12.09	12.06	11.55	12.39	11.96	13.55	10.95	11.28	10.08	9.61	11.5	13.34	11.26	12.75	12.05	14.09	12.07	11.98	11.8	12.07	12.5	12.52	12.54	14.22	12.74	13.82	12.56	13.76	1.04329	12.1786
352	13.28	11.8	11.55	13.21	11.81	11.68	10.95	11.01	11.7	11.02	11.1	11.49	12.5	12.91	12.99	11.3	11.65	13.28	11.04	13.76	11.15	11.84	11.94	11.57	12.98	11.89	11.9	11.92	11.82	11.53	0.800469	11.9669
356	11.88	11.55	11.04	12.19	12.05	13.21	11.9	10.15	10.79	11.03	11.87	11.04	14.74	13.71	12.85	13.35	13.08	12.16	11.81	12.35	11.78	11.77	10.48	11.6	10.63	11.04	10.04	13.37	12.06	11.63	1.11202	11.9145
360	9.52	10.26	10.96	9.31	10.78	12.06	12.43	11.99	12.44	12.81	13.98	12.52	10.89	13.43	13.68	13.95	12.15	12.59	12.94	13.45	12.37	12.16	12.06	10.86	9.87	11.04	10.71	11.31	9.84	11.56	1.33771	11.8055
364	11.96	11.01	13.12	11.74	12.44	11.39	11.03	12.31	11.19	11.77	12.24	11.91	12.72	12.17	13.11	11.81	13.18	12.47	13.82	13.91	12.73	12.67	10.95	12.44	11.09	10.8	11.75	10.8	1.77	11.17	2.1021	11.7345
368	11.28	10.27	10.23	11.04	11.27	10.81	11.95	12.12	12.61	11.97	12.47	11.86	13.24	12.1	11.62	11.86	10.98	13.44	12.11	13.43	12.95	12.61	11.56	11.3	10.8	10.09	10.17	10.15	9.16	10.6	1.09349	11.5672
372	11.17	10.96	11.79	12.39	10.58	10.44	12.76	11.52	11.1	12.06	10.84	10.85	13.77	13.46	12.55	12.5	12.3	14.18	11.87	11.72	13.05	11.58	11.83	11.77							0.99528	11.96
376							12.02	11.71	13.67	11.88	11.22	10.63	13.87	14.01	16.37	14.61	14.04	14.64	12.77	12.15	11.77	12.93	12.07	12.35							1.4572	12.9283
380							11.99	12.82	12.54	12.58	11.14	11.48	13.61	13.08	12.92	13.25	13.98	12.59	11.2	13.34	11.76	12.79	12.27	12.45							0.797586	12.5439
384							13.46	11.63	13.71	8.37	11.58	11.45	12.33	11.49	14.06	14.34	12.74	13.01	12.32	12.08	12.42	12.52	12.04	12.74							1.31532	12.3494
388							11.75	13.3	11.68	11.35	11.72	11.25	13.11	13.04	12.61	13.81	13.45	9.91	13	12.36	12.3	12.92	12.34	12.62							0.95656	12.3622
392							12.85	11.76	11.42	11.45	11.93	11.66	12.57	11.76	11.67	12.04	11.81	11.97	13.59	12.83	13.51	13.84	11.24	11.32							0.819475	12.1789
396							10.88	10.75	11.28	12.19	11.4	11.32	12.79	12.6	12.96	12.76	12.02	12.19	11.58	11.79	12.11	13.11	12.55	12.47							0.714161	12.0417
400							10.8	10.46	12.77	12.21	11.1	10.76							11.72	11.98	11.97	12.29	13.29	12.84							0.907378	11.8492
404							11.36	11.72	11.08	12.1	11.31	10.33							12.1	11.94	12.86	12.69	12.56	12.41							0.746066	11.8717
408							13.12	11.37	10.44	10.86	10.82	12.45							12.14	12.34	12.45	12.49	12.65	11.46							0.858414	11.8825
412							10.15	11.76	11.22	9.99	11.63	11.78							13.04	12.97	11.82	11.85	12.14	11.33							0.919713	11.64
416							10.71	10.15	11.49	11.71	10.49	8.04							11.11	9.74	10.03	12.46	12.28	12.7							1.33737	10.9092
420							11.89	9.5	11.5	11.98	11.69	13.22							12.11	12.81	12.91	12.21	12.75	12.72							0.980706	12.1075
424							10.5	8.99	11.46	10.58	10.07	12.44							11.31	12	11.75	11.65	10.83	12.05							0.982006	11.1358
428							9.73	9.66	10.64	10	10.72	9.66							11.02	10.36	10.93	10.79	12.05	10.66							0.694469	10.5183
432																			12.14	11.15	10.33	10.29	10.93	9.83							0.819034	10.7783
436																			8.99	10.6	12.69	12.2	9.46	13.58							1.85144	11.2533
440																			9.35	11.8	9.93	11.43	9.79	9.75							1.01178	10.3417
444																			10.02	10.01	9.86	10.42	10.84	10.22							0.357123	10.2283
448																			10.4	10.64	9.92	10.43	11.87	9.15							0.895799	10.4017
452																			8.84	9.39	8.29	10.29	9.64	10.64							0.877924	9.515
456																			8.84	11.72	9.33	11.32	11.27	12.6							1.45376	10.8467
460																			10.83	9.62	11.5	9.51	11.33	10.52							0.841033	10.5517
464																			11.53	10.73	8.12	11.5	11.01	9.02							1.41638	10.3183

## Sheet: 22°C
	Replication1						Replication2						Replication3						Replication4						Replication5						AVE	SD
0	1.61	2.02	1.73	1.76	1.77	1.94	2.16	2.11	1.86	1.9	2.25	2.29	2.11	1.94	2.08	2.07	2.2	2.01	1.92	1.93	1.94	1.67	1.88	1.82	1.88	1.78	1.67	1.87	1.88	1.81	1.92867	0.173955
4	1.76	2.04	1.87	1.71	1.78	2.02	2.17	2.35	2.37	2.39	2.39	2.33	2.29	2.47	2.07	2.24	2.32	2.25	1.95	2.08	1.97	2.02	1.89	1.98	1.92	1.69	1.94	2.03	1.98	1.76	2.06767	0.226909
8	2.39	2.02	2.43	1.96	1.82	2.45	2.34	2.47	2.55	2.32	2.36	2.37	2.39	2.47	2.6	2.49	2.4	2.46	1.93	2.14	1.93	1.79	1.97	2.01	1.74	1.9	2.06	1.86	1.8	2.18	2.18667	0.270941
12	2.55	2.24	2.59	2.59	2.44	2.31	1.81	1.92	2.41	2.2	2.42	2.4	2.27	2.21	2.34	2.16	2.01	2.28	2.43	1.84	2.62	2.79	1.84		2.65	2.44	2.16	2.7	2.59	2.64	2.33966	0.271115
16	2.56	2.39	2.66	2.44	2.42	2.61	2.75	2.48	2.51	2.55	2.38	2.77	2.78	2.36	2.65	2.61	2.62	2.54	2.19	2.82	2.29	2.02	2.46		2.89	2.79	2.68	2.84	2.54	2.67	2.56103	0.202314
20	2.77	2.63	2.61	2.43	2.41	2.69	2.27	2.67	2.59	2.7	2.99	2.76	2.61	3.04	2.78	2.81	2.66	2.39	2.68	2.47	2.48	2.89	2.87		2.33	2.75	2.73	2.87	2.65	2.64	2.66103	0.188838
24	2.87	2.85	2.44	2.56	2.52	2.73	2.46	2.78	3	2.49	2.67	2.86	2.88	2.69	2.44	2.65	2.82	2.55	2.92	2.81	2.55	2.67	2.74	2.67	2.56	2.8	2.96	2.55	2.67	2.66	2.694	0.160121
28	2.84	2.79	2.59	2.72	2.55	2.88	2.73	2.75	2.99	2.53	3.05	2.8	2.55	2.68	2.54	3.05	2.82	2.99	2.55	3.03	2.59	2.42	2.8	2.7	2.55	2.86	2.78	2.67	2.52	2.84	2.73867	0.176942
32	2.83	2.96	2.85	2.51	2.74	2.94	2.93	2.78	3.13	3.11	3.07	2.91	3.17	3.15	3.03	3.19	3.43	3.2	3.07	3.01	3.14	2.67	2.5	3.13	3.34	2.96	3.06	2.89	3.14	3.16	3	0.21587
36	3.1	3.24	3.21	2.96	2.96	3.37	3.18	3.34	2.93	3.1	3.22	2.92	3.1	3.23	2.89	2.88	3.29	2.59	3.12	2.88	2.79	2.76	3.25		3.28	3.21	3.29	3.57	3.3	3.41	3.11621	0.223773
40	3.3	3.41	3.07	3.28	3.18	3.11	2.98	2.92	3.23	2.97	3.08	3.07	3.22	3.45	3.05	2.74	2.86	3.36	2.68	2.87	3.09	2.73	3.03		3.48	3.67	3.53	3.1	3.27	3.13	3.1331	0.244615
44	3.59	3.57	3.54	3.22	3.38	3.64	3.31	3.44	3.27	3.39	3.13	2.94	3.21	3.42	3.3	2.96	3.26	3.29	2.74	2.91	2.99	3.06	3.1		3.12	3.52	3.64	2.99	3.44	3.35	3.26621	0.239857
48	3.82	3.39	3.41	3.89	3.28	3.61	3.29	3.38	3.07	3.61	2.82	2.9	3.78	3.47	3.55	3.6	3.31	3.57	3.07	3.34	3.31	3.1	3.42	3.35	3.22	3.14	3.64	3.49	3.62	3.48	3.39767	0.256618
52	3.87	3.99	3.43	3.46	3.24	3.42	3.07	3.46	3.27	3.52	3.71	3.08	3.71	3.21	3.89	3.26	3.35	3.61	3.33	3.18	3.84	3.45	3.45	3.47	3.42	3.18	3.63	3.4	3.78	3.75	3.481	0.24975
56	3.62	3.5	3.68	3.77	3.63	3.33	3.52	4.11	4.14	3.77	4.02	3.9	3.82	3.37	3.76	3.83	3.63	3.98	3.55	3.62	2.9	3.79	3.8	3.3	3.64	3.96	3.71	3.48	3.91	3.68	3.69067	0.260675
60	3.85	3.71	3.34	3.43	4	4.04	3.56	3.77	4.62	4.64	4.01	3.67	3.64	3.58	3.64	3.52	3.71	3.2	3.42	3.64	3.41	3.49	3.99		4.55	4.53	4.05	3.8	4.52	4.48	3.85552	0.422743
64	3.51	4.41	4.14	4.32	4.16	4.34	3.94	3.77	3.91	3.66	4.24	3.78	4.1	4.09	4.15	3.77	4.01	3.84	3.97	4.19	4.33	4.29	4.12		4.62	4.73	4.8	3.87	4.06	4.51	4.12517	0.310801
68	3.83	4.55	4.37	4.61	4.59	4.18	4.15	4.01	4.39	4.96	3.98	3.8	3.95	4.15	4.34	4.09	3.86	4.07	4.92	4.61	4.44	4.62	4.79		4.86	5.64	5.66	5.01	4.95	4.7	4.48552	0.489632
72	3.68	4.52	3.7	4.05	3.73	4.36	5.2	4.62	4.8	4.69	4.78	4.7	4.8	4.89	4.72	3.79	4.11	4.79	4.94	4.95	5.17	4.09	4.87	4.8	4.4	4.81	4.6	4.72	4.97	4.15	4.54667	0.439045
76	4.52	4.78	5.1	5.07	3.81	4.75	5.46	5.17	5.36	4.62	4.75	4.92	4.99	4.61	4.46	4.8	4.86	4.43	4.99	4.77	4.47	4.85	4.91	4.87	4.97	4.99	4.87	4.85	4.77	4.81	4.81933	0.306008
80	5.25	4.84	4.19	5.07	5.02	5.04	5.63	4.68	5.9	5.84	5.41	4.87	5.31	4.8	5.45	5.74	5.59	5.69	4.94	4.8	4.84	4.95	4.81	5.36	4.82	5.68	5.91	5.09	5.44	5.69	5.22167	0.432531
84	5.58	5.45	5.39	4.65	5.09	5.99	5.87	5.42	5.52	5.62	5.57	6.69	5.54	6.07	5.78	5.44	5.21	5.95	5.23	5.62	5.53	5.6	5.34		6.96	6.75	6.47	6.3	7.02	5.7	5.77069	0.568525
88	6.5	6.32	6.14	6.01	6.57	5.6	5.45	5.65	6.51	5.85	5.25	5.41	5.89	5.97	5.83	5.57	5.69	5.04	5.28	5.63	5.13	5.55	5.79		6.96	6.67	7.12	6.81	6.92	5.98	5.96862	0.5818
92	6.33	6.6	6.64	5.63	6.34	6.53	6.26	7.22	6.08	5.76	4.95	6.42	5.74	6.61	5.47	5.53	5.53	6.34	6.81	6.71	6.3	6.28	6.27	6.11	6.24	7.45	6.72	6.8	7.26	7.97	6.36333	0.63867
96	6.69	6.5	6.35	5.21	5.79	6.1	6.23	7.34	6.62	7.07	7.08	6.55	6.69	7.02	6.83	6.73	6.56	7.06	5.6	6.21	5.28	5.91	5.89	6.04	6.03	5.5	6.28	6.09	6.28	6.65	6.33933	0.547004
100	5.55	6.9	6.73	6.13	5.95	7.18	7.55	7.16	6.51	6.7	7.05	6.68	7	6.99	7.36	7.29	6.83	6.94	5.36	5.65	5.68	5.78	5.55	5.76	6.99	5.56	5.83	6.72	6.61	5.88	6.46233	0.662403
104	7.51	7.54	6.36	6.31	5.96	7.61	6.82	7.77	6.64	7.92	6.89	7.52	7.22	7.15	7.1	7.33	7.1	6.4	6.84	7.29	7.38	6.71	6.03	5.34	7.47	6.68	6.42	7.19	7.04	6.42	6.932	0.594935
108	7.89	7.94	7.26	7.76	7.76	7.7	6.36	6.94	6.95	6.91	6.7	7.04	6.4	7.38	6.72	6.4	7.45	7.01	7.37	7.17	6.35	6.49	6.66	6.91	7.78	8	7.41	8.04	9.31	8.26	7.27733	0.682182
112	7.15	7.21	7.69	8.07	6.97	7.73	6.64	7.08	7.17	7.75	7.21	8.16	7.25	6.61	7.27	6.52	6.98	6.94	6.86	6.6	6.82	7.08	7.05	7.28	7.97	8.11	8.15	8.24	8.39	8.97	7.39733	0.623383
116	7.81	7.97	7.43	6.64	7.92	7.38	7.55	7.64	7.56	8.1	7.65	7.83	7.66	7.52	7.05	6.93	7.54	8.3	7.49	7.46	7.3	7.4	7.38	7.57	8.62	9.87	8.68	8.3	10.26	8.54	7.845	0.767161
120	9.11	8.09	8.02	8.71	8.23	8.36	8.07	7.6	8.08	8.67	8.56	8.5	8.1	8.2	8.27	8.14	7.62	8.1	6.33	7.14	7.45	6.59	6.66	6.81	7.15	7.59	7.58	8.15	7.09	6.07	7.768	0.753531
124	8.15	7.55	8.52	10.12	8.31	7.95	7.42	7.39	8.67	7.4	8.26	7.81	7.95	8.25	7.54	8.63	8.28	7.66	6.5	7.55	6.5	7.51	7.46	7.31	7.64	7.96	8.19	7.23	7.85	6.97	7.81767	0.698114
128	9.88	9.36	8.12	8.77	8.49	9.65	7.86	8.25	8.97	9.18	9.94	8.01	9.03	8.65	8.86	8.36	8.52	8.25	7.76	6.86	6.09	6.52	7.87	6.63	7.9	7.91	7.24	7.42	7.05	6.98	8.146	1.00247
132	7.35	8.58	8.42	8	9.2	9.54	8.49	9.16	9.4	8.77	9.65	7.67	8.24	8.27	8.54	7.99	7.9	7.82	8.93	8.9	9.18	9.12	7.67	8.82	9.24	10.85	9.98	8.96	9.57	8.81	8.76733	0.771107
136	9.45	8.91	8.97	9.45	9.11	9.1	11.83	11.45	10.22	10.56	9.64	8.97	8.96	8.47	7.21	7.34	8.41	9.34	8.87	9.05	8.69	9.2	9.16	8.43	9.79	10.73	9.8	9.92	12.2	8.26	9.383	1.13688
140	9.64	8.75	9.07	9.18	10.42	8.49	11.3	9.79	11.92	9.21	9.78	10.71	9.49	9.38	9.72	9.66	9.77	8.35	7.47	8.25	8.84	8.65	8.71	7.98	11.58	10.09	9.39	9.71	9.33	9.78	9.48033	1.01079
144	10	11.29	10.71	10.53	10.71	11.48	9.39	10.82	9.4	9.93	10.5	8.95	9.61	8.51	10.71	9.85	10.75	9.4	8.09	7.89	9.83	7.03	7.5	8.37	9.4	9.84	8.41	10.17	9	9.16	9.57433	1.12642
148	10.76	9.76	10.54	10.66	9.53	10.88	9.83	8.3	9.81	10.71	8.49	8.01	8.9	9.02	10.03	10.63	10.71	10.5	7.78	7.53	7.11	8.29	7.25	7.87	9.27	9.15	9.66	9.92	7.9	8.63	9.24767	1.1813
152	11.89	12.05	11.05	10.35	11.07	11.74	10.95	10.88	10.37	10.23	11.87	11.64	10.07	10.65	9.63	11.03	9.87	9.01	7.8	8.55	7.65	8.71	8.02	7.23	10.13	9.61	9.17	9.95	9.85	11.97	10.0997	1.36503
156	10.07	9.83	11.85	11.42	12.3	8.36	11.11	11.11	9.81	10.66	10.78	12.1	11.3	10.99	10.58	10.56	11.54	9.47	10.65	10.86	11	11.52	10.75	10.62	11.94	12.07	12	13.37	12.46	12.44	11.1173	1.02983
160	13.03	11.98	11.28	12.7	11.27	11.92	12.05	11.39	11.23	11.75	11.15	11.36	10.44	11.13	10.18	11.66	12.53	11.6	12.33	12.25	11.57	11.87	10.54	10.46	12.23	14.23	12.36	13.09	12.52	12.46	11.8187	0.881729
164	10.15	11.4	11.5	10.22	10.52	13.28	11.55	10.85	12.06	11.09	11.89	11.58	13.25	12.47	11.48	12.07	13.15	13.17	10.25	11.43	11.12	11.61	10.85	10.16	12.35	13.2	11.51	13.81	13.54	11.8	11.777	1.07231
168	11.67	11.38	12.08	11.37	10.4	12.25	11.96	10.08	11.96	10.47	11.63	12.53	10.19	10.26	10.73	11.99	9.75	10.52	10.35	9.45	7.88	7.67	9.33	9.11	11.19	13.3	12.45	10.46	13.53	11.92	10.9287	1.4191
172	11.5	10.88	12.26	10.9	10.65	11.8	13.35	13.46	13.01	12.74	12.29	13.16	10.62	10.04	10.41	11.69	10.77	10.55	10.54	10.43	10.04	11.07	10.62	9.01	11.45	13.17	11.78	13.14	12.06	13.28	11.5557	1.21012
176	10.97	11.61	11.03	11.69	10.88	11.89	12.97	12.58	11.55	14.7	13.02	10.45	12	11.85	11.02	11.21	12.72	11.24	9.69	10.24	10.4	9.63	9.99	9.13	13.97	13.57	12.69	12.09	13.56	13.31	11.7217	1.38931
180	10.2	11.27	10.9	11.5	12.2	12.24	11.35	11.24	13.05	11.53	12.9	11.82	11.48	12.99	11.7	12.48	12.73	12.43	10.9	11.47	10.23	11.4	11.16	11.39	12.78	11.51	12.76	12.44	13.92	12.47	11.8813	0.870021
184	11.26	10.96	12.02	12.71	11.92	13.5	12.59	12.1	12.34	12.86	11.95	12.85	12.99	11.89	12.77	12.82	12.1	12.71	12.32	11.88	11.35	12.67	12.25	11.78	13.54	12.9	13.11	13.2	12.39	12.65	12.4127	0.630232
188	13.54	13.72	13.42	14.29	14.29	14.91	11.58	12.05	12.62	11.11	12.69	13.42	11.6	11.07	11.53	10.72	10.49	11.84	11.54	12.11	11.94	11.64	12.11	11.42	11.52	12.26	11.58	10.38	11.2	10.94	12.1177	1.18165
192	9.26	10.45	10.83	10.37	10.04	9.18	11.2	12.5	11.69	12.88	11.82	11.67	11.42	11.01	11.99	11.95	12.26	11.85	10.77	10.51	10.5	10.52	10.13	10.33	11.23	11.73	12.82	12.85	11.91	13.15	11.294	1.04944
196	9.12	10.66	11.78	10.78	11.16	10.86	13.65	13.14	14.42	13.58	13.34	13.32	12.7	11.6	11.68	12.36	11.97	11.79	11.87	10.86	11.81	9.97	9.85	11.11	13.46	12.17	12.18	14.08	13.21	13.36	12.0613	1.32717
200	10.6	10.49	8.4	9.48	10.13	8.97	13.04	13.09	12.09	13.16	12.51	13.62	11.54	11.25	11.77	11.13	12.5	11.85	11.03	9.73	9.72	12.3	11.48	9.41	13.97	12.04	13.81	12.47	13.64	13.77	11.633	1.57693
204	11.35	12.1	12.51	12.08	9.11	13.37	12.94	14.34	12.97	13.13	13.95	13.96	12.53	13.11	13.02	12.27	12.9	12.66	12.03	11.96	12.52	11.75	12.47	11.87	10.74	13.14	11.48	12.53	12.03	11.99	12.427	1.00967
208	13.13	12.82	11.5	13.43	13.65	13.45	12.02	14.86	13.08	14.21	12.75	14.64	12.56	12.16	12.39	12.71	12.49	11.93	12.48	12.67	13.13	13.08	12.81	13.37	11.65	13.26	13.17	12.84	12.79	11.84	12.8957	0.789927
212	11.59	12.29	12.62	12.82	11.74	12.09	13.61	14.54	14.73	14.01	14.08	13.38	12.93	12.93	12.16	12.63	13.5	12.01	11.7	12.26	11.43	12.53	11.63	11.88	11.91	11.78	13.05	11.5	10.78	13.18	12.5763	0.978991
216							12.05	8.86	12.02	10.36	10.39	10.43	12.6	11.9	13.04	12.99	12.38	12.71	10.77	12.77	11.36	11.89	11.56	11.43	13.14	13.1	13.94	12.87	13.65	13.72	12.0804	1.25613
220							9.52	9.64	11.23	11.03	8.82	8.75	13.02	10.7	12.37	10.58	12.54	11.76	11.99	12.17	12.25	12.74	13.04	12.22	13.3	13.63	13.98	13.3	13.65	14.49	11.9467	1.61167
224							10.06	8.98	9.92	9.9	10.37	9.82	12.61	11.58	12.12	11.68	11.4	11.04	14.09	13.39	12.2	13.65	12.22	10.93	12.12	12.18	11.1	10.98	14.06	11.95	11.5979	1.37518
228													10.76	12.09	12.06	12.56	12.07	10.24	11.21	11.02	11.3	11.49	11.78	12.43	11.54	12.11	11.47	11.97	12.14	11.78	11.6678	0.600005
232													11.52	11.26	11.23	10.87	10.34	11.61	11.15	11.38	10.85	11.37	11.75	11.59	12.11	11.47	12	12.41	11.99	11.94	11.4911	0.509658
236													10.69	10.97	12.14	11.2	10.62	11.12	12.42	12.5	13.07	13.67	11.67	13.83	12.18	12.08	13.16	11.68	11.37	11.69	12.0033	0.967501
240													10.04	9.94	10.6	11	10.8	11.07	11.98	12.65	11.47	13.57	11.99	12.28	12.89	12.12	11.78	10.77	10.29	11.64	11.4933	1.01164
244													11.7	10.84	9.56	10.71	11.29	10.82	12.48	12.37	12.65	13.07	13.64	12.68	10.99	11.48	12.19	11	11	11.17	11.6467	1.0234
248													10.56	11.39	10.28	10.32	9.57	10.32	12.65	10.56	12.35	10.29	11.2	11.98	11.27	12.17	11.17	11.81	11.64	11.51	11.1689	0.852677
252																			11.91	11.82	12.56	11.53	11.92	11.67	11.13	9.44	10.16	11.65	12.19	11.39	11.4475	0.866237
256																			9.08	10.94	12.04	8.33	11.98	12.72							10.8483	1.77095

## Sheet: 25°C
	Replication1						Replication2						Replication3						Replication4						Replication5						AVE	SD
0	2.04	1.92	1.9	2.01	2.08	2.15	2.18	2.05	2.12	1.94	2	2.55	2	2.12	1.81	2.05	2.19	1.76	1.94	1.98	2.11	2.01	2	2.01	2.01	1.95	1.89	1.95	2.1	2.05	2.029	0.140181
4	2.3	2.4	2.28	2.16	2.47	2.35	2.48	2.42	2.28	2.27	2.47	2.37	2.04	1.75	1.95	2.13	2.27	2.2	2.08	1.94	1.91	1.95	1.88	2.46	2.04	2.15	2.01	2.22	2.11	2.13	2.18233	0.200046
8	2.41	2.21	2.17	2.26	2.45	2.21	2.12	2.41	2.56	2.49	2.54	2.4	3.01	3	2.98	2.6	2.46	2.73	2.8	2.91	2.78	2.86	2.95	2.6	2.19	2.23	2.16	2.14	2.15	2.18	2.49867	0.301476
12	2.29	2.09	2.24	2.11	1.25	2.45	1.73	2.64	2.58	2.57	2.71	2.71	2.92	2.46	2.39	2.25	2.49	2.86	2.49	2.08	2.81	2.81	2.22	2.55	2.16	2.43	2.1	2.39	2.3	2.22	2.37667	0.347179
16	2.55	2.49	2.58	2.53	2.38	2.81	2.25	2.4	3.23	2.72	2.69	2.98	2.22	2.87	2.85	2.83	2.84	2.76	2.42	2.29	2.6	2.71	2.69	2.87	2.26	2.24	2.72	2.67	2.4	2.49	2.61133	0.24837
20	2.56	2.88	2.57	2.92	2.99	2.84	2.5	2.67	2.89	2.46	2.7	2.69	2.88	2.84	3.23	3.08	2.94	2.84	2.93	2.96	2.78	2.94	2.8	2.84	2.35	2.43	2.63	2.82	2.7	2.48	2.77133	0.206343
24	3.06	3.3	2.83	3.32	2.86	3.06	2.96	3.09	3.41	2.73	2.98	3.19	3.25	3.39	3.55	3.19	3.02	3.04	3.08	3.34	3.01	2.86	3.34	3.43	2.66	2.75	2.69	2.73	2.79	3.01	3.064	0.249214
28	3.18	3.3	3.54	3.06	3.27	2.92	3.18	3.22	3.29	3.86	3.11	3.5	3.2	3.2	3.18	3.09	3.1	3.56	3.59	3.83	3.92	3.51	3.49	3.29	3.77	3.29	3.4	3.36	3.35	3.28	3.36133	0.250926
32	3.48	3.61	3.41	3.59	3.86	3.59	3.46	3.41	3.59	3.37	3.33	3.41	3.7	3.73	3.32	3.75	3.85	3.42	3.86	3.67	3.68	3.96	4.07	3.9	3.27	3.25	3.85	3.57	3.54	3.99	3.61633	0.228993
36	3.14	2.46	3.2	3.53	3.52	3.51	2.97	3.62	3.25	3.68	3.59	3.48	3.35	3.42	3.19	3.43	3.47	3.46	3.18	2.96	3.57	3.11	3.14	3.15	3.11	3.1	2.77	3.04	2.95	3	3.245	0.281324
40	3.87	3.74	3.34	3.79	3.34	3.86	3.78	3.74	4.12	3.66	4.49	3.82	3.64	3.59	3.19	3.5	3.29	3.42	3.25	3.46	3.71	3.59	3.7	3.79	3.07	3.64	3.64	3.39	2.99	3.3	3.59033	0.3104
44	3.42	3.63	3.9	4.1	4.16	4.18	4.18	3.71	4.27	4.15	4.82	4.13	3.59	3.11	3.12	3.39	3.42	3.87	3.33	3.71	3.82	3.4	3.75	3.99	3.6	3.62	3.82	3.15	3.62	3	3.732	0.413124
48	4.14	4.54	4.35	4.49	4.33	4.64	4.99	4.98	4.5	4.81	4.82	4.96	5.17	4.59	4.91	5.18	4.61	4.58	5.39	5.35	5.2	5.23	5.39	4.91	4.37	4.31	4	3.94	4.1	4.39	4.70567	0.423708
52	4.76	4.8	4.72	4.71	4.71	4.85	5.33	5.88	6.01	5.89	5.81	5.41	5.18	5.28	4.38	4.82	5.18	5.1	5.88	5.95	5.68	6.01	5.93	5.73	4.63	4.53	4.54	4.65	4.71	4.63	5.18967	0.55234
56	5.27	4.93	5.43	5.1	4.64	5.11	5.51	5.87	5.69	5.94	5.84	5.35	5.02	4.89	5.22	5	4.53	4.84	5.74	6.49	5.27	5.91	5.88	5.83	4.81	4.87	5.14	5.01	4.85	5.25	5.30767	0.468914
60	5.77	5.85	5.54	5.42	5.65	6.22	6.38	6.28	6.42	6.05	6.52	7.32	5.19	5.35	4.56	4.76	4.82	4.3	5.55	4.94	4.85	5.04	3.98	5.18	4.05	4.42	4.48	4.44	4.2	4.36	5.263	0.854631
64	6.08	6.01	5.99	5.88	6.36	6.01	6.82	6.87	6.39	5.81	6.11	6.42	4.63	5.5	5.56	5.35	5.57	4.73	5.25	4.87	5.43	5.81	6.3	5.49	5.1	4.84	4.82	4.7	4.92	4.87	5.61633	0.651611
68	6	5.79	6.42	6.69	6.33	6.38	7.49	7.46	7.16	6.36	6.67	7.14	5.44	5.76	5.99	5.1	5.91	5.52	6.3	6.32	5.75	6.46	6.35	5.25	5.06	5.73	4.47	5.48	5.52	4.8	6.03667	0.749585
72	6.58	7.39	6.73	7.33	5.88	6.83	6.47	6.13	6.19	6.59	6.28	6	6.97	6.92	6.94	6.56	6.91	6.47	7.58	7.19	7.28	7.56	7.3	7.35	6.13	6.04	5.97	6.04	6.21	6.41	6.67433	0.528366
76	8.47	7.49	6.8	7.39	6.32	6.94	7.95	7.52	7.51	7.6	7.32	7.45	6.59	6.99	7.61	7.52	6.61	7.63	7.58	7.19	7.28	7.56	7.3	7.35	5.73	6.78	6.21	6.16	6.5	6.38	7.12433	0.606156
80	7.13	7.14	7.3	6.92	7.66	7.67	7.61	7.77	7.85	8.32	7.86	7.89	7.39	7.29	7.93	7.27	6.67	7.14	8.26	7.73	8.29	7.74	7.82	7.86	6.86	6.77	6.53	7.45	6.56	6.68	7.44533	0.520873
84	7.57	7.14	7.05	6.8	6.86	6.97	7.81	7.09	7.39	8.75	7.38	8.24	7.1	6.23	7.98	7.68	7.45	7.92	7.86	6.58	7.7	8.21	7.67	6.91	5.21	6.39	5.72	6.33	5.77	6.35	7.137	0.818026
88	8.62	7.98	7.83	8.55	7.75	7.99	8.22	8.79	8.3	8.58	9.38	8.81	7.9	8.45	8.37	7	6.88	7.9	8.33	6.86	7.47	7.1	7.58	6.86	5.96	6.83	6.19	5.88	5.74	6.68	7.626	0.964582
92	8.53	8.72	8.22	9.98	8.82	9.38	8.52	8.51	8.66	8.95	8.96	9.41	8.38	8.73	8.39	8.01	9.47	8.22	7.19	8.44	8.27	7.33	7.08	6.81	6.25	6.51	6.24	6.32	7.07	6.69	8.06867	1.05762
96	9.33	9.97	10.18	9.72	10.17	9.79	9.82	10.37	9.66	10.57	9.31	9.65	8.94	9.78	8.93	9.06	8.72	8.39	10.08	9.79	10.38	10.28	9.88	10.9	7.86	7.23	7.84	7.4	7.22	7.36	9.286	1.07403
100	10.55	11.04	11.26	10.1	10.93	10.73	11.34	10.15	9.69	9.99	10.37	9.84	10.21	9.34	9.27	9.47	9.85	10.34	10.08	11.58	10.71	10.21	10.48	11.95	8.25	8.35	8.22	8.17	8.51	8.71	9.98967	1.03649
104	10.73	11.92	12.04	10.62	10.76	11.62	11.05	9.77	10.1	10.42	9.72	10.59	10.04	10.13	10.16	9.44	9.19	9.95	11.64	11.33	11.4	11.34	11.46	12.14	9.08	9.25	8.31	9.44	9.2	8.25	10.3697	1.08053
108	10.82	9.84	10.55	11.94	11.07	11.15	9.5	9.91	8.91	9.87	8.61	8.83	11.54	12.08	10.66	10.29	11.35	11.35	9.26	10.6	9.24	9.3	10.55	9.64	11.57	9.54	9.52	9.25	9.37	10.19	10.21	0.979884
112	10.73	11.25	10.39	11.14	10.86	12.25	8.89	9.17	9.47	8.52	9.91	9.28	11.11	12.58	11.19	10.86	12.38	11.62	11.16	12.25	10.86	11.15	11.64	11.91	8.47	7.25	8.35	7.5	7.5	9.16	10.2933	1.56094
116	11.59	12.96	11.72	10.97	11.98	11.46	9.01	9.72	9.4	9.67	9.47	9.75	11.58	11.38	12.24	11.97	11.51	12.24	10.49	11.89	10.94	11.25	12.11	11.25	7.29	7.79	7.3	7.26	8.95	8.97	10.4703	1.64563
120	10.99	11.65	11.63	10.05	12.08	11.7	11.53	10.65	11.41	11.53	11.39	10.73	11.3	11.38	12.45	13.28	11.91	12.96	12.6	10.89	12.41	12.11	12.95	12.48	10.37	10.21	10.68	10.26	10.24	10.45	11.4757	0.913676
124	11.97	12.71	11.95	12.11	12.24	12.02	12.74	11.71	11.99	12.81	12.08	12.48	11.88	12.03	12.41	12.34	12.49	11.42	13.44	10.58	11.2	11.75	12.32	12.79	11.11	10.12	10.31	11.01	9.85	10.16	11.8007	0.899724
128	11.84	12.96	12.01	12.94	12.08	12.3	12.43	11.64	12.53	11.84	12.39	12.46	11.92	13.02	12.41	11.5	12.7	12.61	11.95	12.68	11.66	12.27	11.61	12.46	10.46	10.71	10.44	10.43	10.26	10.4	11.897	0.839943
132	11.85	10.8	11.15	12.43	12.04	10.4	9.77	10.09	11.53	10.99	10.27	9.17	13.13	11.66	11.69	11.24	11.25	11.53	10.52	10.73	11.22	12.66	11.41	11.9	11.75	10.48	9.35	11.31	12.31	11.26	11.1963	0.928274
136	12.89	13.37	13.71	11.92	12.58	12.89	12.69	11.69	11.95	12.55	11.11	12.17	12.23	11.39	11.17	11.96	11.7	11.46	13.41	13.11	12.41	12.41	12.01	11.7	11.63	11.7	13.12	11.4	12	12.09	12.214	0.695932
140	12.38	13.21	12.81	12.63	12.52	12.8	11.54	11.01	10.93	10.77	10.96	10.98	12.36	12.98	12.64	12.8	11.25	12.93	12.57	11.4	11.83	11.37	12.57	11.74	12.18	12.23	12.24	12.27	9.79	11.33	11.9673	0.833157
144	11.46	10.93	11.8	10.41	11.98	11.65	14.2	13.56	14.91	14.65	14.19	13.34	12.9	13.22	13.37	12.33	12.6	12.72	10.04	12.35	11.93	12.05	13.14	11.85	11.8	13.26	11.64	11.84	11.75	12.58	12.4817	1.16206
148	11.5	11.9	12.55	10.82	10.96	11.61	13.62	13.14	13.69	14.25	14.5	13.42	12.22	12.47	12.08	12.46	12.44	12.73	13.04	12.9	12.6	11.93	11.45	12.44	11.76	11.65	11.45	12.63	11.73	11.68	12.3873	0.906261
152	11.35	10.59	11.32	11.28	11.9	11.89	11.79	12.06	12.32	11.76	11.83	11.92	11.69	12.2	11.82	12.2	12.62	10.67	12.53	11.51	11.83	11	12.21	12.45	12.02	12.16	12.53	11.77	12.74	12.12	11.8693	0.532541
156	13.22	12.73	12.7	13.42	12.69	12.53	13.01	13.13	12.34	12.88	13.03	12.44	12.14	11.12	11.13	11.45	10.83	11.39	13.29	13.26	12.85	12.92	13.74	12.11	12.53	12.33	12.34	11.52	12.29	11.88	12.4413	0.746762
160	12.92	11.93	12.3	12.64	12.47	12.71	13.05	12.81	13.05	13.32	13.14	11.86	13.43	12.79	12.61	11.73	13.15	12.69	11.9	11.56	12.75	11.88	11.72	12.56	12.63	10.38	11.24	10.46	12.05	12.11	12.328	0.762059
164	12.82	12.15	12.12	11.3	12.61	11.7	12.84	11.54	11.76	12.29	13.45	12.85	11.54	11.63	12.21	12.19	12.35	11.89	11.67	12.46	12.87	13.54	11.9	11.25	13.44	12.07	12.98	12.87	13.15	13.18	12.354	0.666471
168	11.46	12.97	10.16	11.43	11.41	11.21	9.68	11.17	10.23	9.51	9.42	9.25	11.67	11.91	11.26	11.77	10.69	11.78	12.49	11.27	12.49	11.97	10.81	10.89	12.62	13.98	13.27	12.92	13.71	13.07	11.549	1.2651
172	12.51	12.56	11.5	12.98	12.46	13.49	10.73	10.11	11.17	9.82	10.15	10.03	11.99	12.12	11.76	12.33	10.26	10.91	12.06	11.81	11.29	11.73	12.12	11.09	12.79	12.36	12.42	12.26	12.57	12.59	11.7323	0.974197
176	11.22	14.26	11.95	13.2	12.09	11.48							10.7	10.53	9.85	9.36	10.63	11.6	11.89	11.54	11.44	11.16	10.73	11.27	12.45	12.28	12.35	12.74	12.74	11.85	11.6379	1.07704
180																									10.38	11.81	11.28	12.65	12.04	11.16	11.5533	0.788864
184																									11.7	12.04	11.67	13.78	12.64	10.76	12.0983	1.02548
188																									12.08	12.1	13.34	13.25	9.71	10.3	11.7967	1.5007
192																									12.1	11.86	11.44	11.29	10.77	11.8	11.5433	0.479361
196																									10.88	11.82	12.21	11.98	11.35	11.69	11.655	0.476603

## Sheet: 28°C
	Replication1						Replication2						Replication3						Replication4						Replication5						AVE	SD
0	1.69	1.97	1.87	1.64	1.7	1.66	2	1.62	2.09	1.86	1.91	1.89	1.75	1.87	1.38	1.73	1.68	1.99	2.19	1.75	2.27	1.59	1.95	1.87	1.83	2.06	1.75	1.87	2.1	1.99	1.85067	0.194102
4	2.51	1.9	2.06	2.29	2.21	1.81	2.31	2.36	2.72	2.42	2.32	2.37	2	1.66	2.03	1.97	1.91	1.97	1.87	1.95	1.93	2.49	2.16	2.51	2.11	2	1.89	1.67	1.96	1.95	2.11033	0.265635
8	2.46	2.62	2.44	2.51	2.31	2.34	2.69	2.48	2.7	2.64	2.59	2.67	2.45	2.34	2.32	2.04	1.99	1.93	2.47	2.24	2.13	2.18	2.23	2.47	2.98	2.66	2.41	2.32	2.17	2.19	2.399	0.238434
12	2.99	2.45	2.79	2.83	2.87	2.84	1.96	1.86	2.16	2.13	2.31	2.87	2.67	2.39	2.61	2.65	2.65	2.21	2.95	2.66	2.68	3.05	2.69	2.93	2.9	2.89	2.52	2.83	2.25	2.87	2.61533	0.321781
16	3.06	2.82	2.78	2.74	2.99	2.85	1.98	2.52	2.23	2.33	2.24	2.05	2.79	2.75	2.72	2.88	2.83	2.83	3.36	3.13	3.09	2.67	2.88	2.99	2.8	3.04	2.99	3.03	2.8	2.85	2.76733	0.320753
20	3.23	2.9	2.82	3.28	3.47	3.1	2.87	2.54	3.03	2.93	2.65	2.62	3.47	3.28	3.63	3.08	2.96	3.58	3.42	3.61	3.69	3.1	3.31	3.39	3.04	2.89	3.51	3.58	3.1	3.18	3.17533	0.319458
24	3.09	3.31	3.46	3.21	3.31	3.26	3.22	3.4	3.43	3.23	3.55	3.28	2.74	2.99	2.88	2.74	2.99	3.15	2.74	2.75	3.05	3.03	2.93	3.08	3.36	3.14	3.24	3.25	3.26	3.27	3.14467	0.223587
28	3.37	3.52	3.53	3.25	3.45	3.62	3.57	3.88	3.76	3.5	3.7	3.4	3.39	3.36	3.49	3.57	3.45	3.42	3.4	3.1	2.97	2.82	2.85	2.69	3.05	3.29	3.6	3.51	3.55	2.93	3.36633	0.290665
32	3.5	4.05	4.28	3.88	3.53	3.96	4.06	3.86	4.3	3.66	3.96	4.24	3.76	3.76	4.57	3.84	3.21	4.14	3.44	3.31	3.21	3.19	3.49	3.23	3.13	3.11	3.52	3.68	3	3.77	3.688	0.411158
36	3.63	3.92	3.5	3.71	3.73	3.91	3.15	3.65	3.26	2.94	3.14	3.18	5.36	5.14	5.56	6.29	5.25	6.14	6.03	5.47	6.24	6.42	5.94	5.49	3.58	3.7	3.43	3.86	3.45	5.03	4.47	1.17359
40	4.49	3.58	3.83	3.64	3.71	3.6	3.43	3.46	3.14	3.42	3.39	3.33	5.87	6.11	5.62	6.55	6.06	6.35	5.44	6.48	5.79	5.28	6.12	6.4	4.71	4.65	4.35	4.79	4.96	5.13	4.78933	1.15484
44	4.51	4.24	3.98	4.99	4.15	3.98	4.54	3.45	3.58	3.76	4.06	4.32	6.55	5.96	6.41	7.05	5.65	5.63	6.66	6.82	6.8	6.81	6.71	6.94	4.98	5.09	4.97	4.39	4.49	4.06	5.18433	1.19261
48	6.14	5.08	6.1	6.13	5.77	6.04	4.52	5.21	5.68	4.47	5.85	5.65	6.15	6.89	5.59	5.26	5.85	6.47	5.96	6.63	6.43	5.85	5.78	6.29	6.62	6.93	6.41	5.91	6.53	6.42	5.95367	0.606877
52	6.96	6.64	6.09	6.14	6.74	6.46	6.39	6.32	5.54	5.88	5.94	6.56	6.29	6.66	5.82	6.08	6.29	5.69	6.17	6.41	5.92	5.97	6.64	5.85	6.69	6.74	6.29	6.9	6.01	6.23	6.277	0.369521
56	6.89	7.29	7.31	7.21	7.07	7	6.59	6.02	6.66	7.38	6.01	7	5.62	6.37	5.68	5.99	6.47	6.37	6.04	6.39	6.71	5.86	6.78	5.91	6.4	6.66	6.96	7.03	7.44	6.78	6.59633	0.528403
60	7.34	5.86	6.62	5.83	5.83	6.04	6.67	5.01	5.56	4.85	4.84	6.57	9.05	9.89	7.65	8.16	7.69	8.15	8.52	8.35	9.61	9.53	8.95	9.02	6.48	6.51	7.05	7.03	7.03	7.52	7.24033	1.45314
64	6.27	5.86	6.68	6.84	6.98	6.63	6.59	6.9	6.99	6.39	5.88	6.7	7.46	10.71	8.72	9.45	9.66	7.86	9.79	9.68	9.5	8.63	8.68	10.44	7.63	7.69	7.34	7.54	7.63	7.32	7.81467	1.37894
68	7.6	6.68	7.32	6.54	7.99	7.11	6.31	6.44	7.19	7.04	7.42	5.67	12.03	11.02	11.01	9.6	10.49	10.25	11.69	11.59	10.11	11.14	10.56	11.04	6.75	7.69	7.7	7.24	7.65	7.58	8.615	1.98316
72	10.01	10.87	10.88	10	10.63	10.35	8.29	10.38	8.49	7.91	10.01	8.27	8.85	8.36	8.98	8.95	8.07	7.52	8.75	7.85	8.11	7.89	9.41	9.05	7.49	7.31	7.2	7.85	7.72	8.4	8.795	1.12107
76	10.1	9.3	10.22	9.51	10.67	11.29	7.87	8.05	8.65	9.66	9.33	8.45	9.73	8.93	8.96	8.53	10.6	9.19	9.59	7.98	9.2	8.91	8.54	8.94	9.03	9.02	9.51	8.81	8.62	7.76	9.165	0.838746
80	10.47	11.48	12.21	11.1	10.75	11.9	8.86	8.01	9.75	9.94	9.29	8.16	9.44	9.76	10.58	9.09	10.44	10.08	8.93	9.38	10.05	8.98	8.41	9.4	9.74	9.34	10.28	9.97	10.62	8.79	9.84	1.02977
84	10.54	10.79	9.87	9.99	10.54	10.11	6.58	7.54	6.48	9.08	8.46	7.81	10.98	12.57	12.42	12.79	12.69	11.98	11.67	11.97	11.94	12.81	12.6	12.34	9.06	8.9	8.7	7.9	7.51	8.33	10.165	2.02299
88	10.69	10.96	10.01	9.43	10.02	10.84	10.51	10.56	10.47	10.97	9.78	11.76	11.35	12.11	11.94	11.97	12.54	12	12.7	12.38	13.54	12.28	12.68	11.91	12.14	12.81	10.01	11.54	12.17	11.89	11.4653	1.04894
92	10.01	11.74	10.11	9.38	11.08	10.93	10.95	10.81	11.53	12.14	11.36	12.34	11.81	10.95	10.57	12.12	10.74	8.62	11.98	13.12	12.14	11.74	13.39	12.51	12.59	10.73	10.06	11	10.8	11.83	11.3027	1.06818
96	14.47	14.5	14.12	13.88	13.35	13.37	12.35	13.77	14.71	12.89	12.93	12.56	11.62	11.71	11.72	10.76	11.43	10.54	11.41	11.65	10.61	10.92	10.17	10.81	11.38	10.86	10.11	11.05	10.63	10.61	12.0297	1.42908
100	14.44	13.33	13.14	14.35	13.63	14.02	13.86	12.5	10.63	9.89	12.64	12.15	12.55	13.01	13.14	13.54	13.11	12.17	11.88	12.13	10.94	11.1	11.18	11.28	11.41	11.51	10.19	11.44	11.51	11.2	12.2623	1.23395
104	13.75	13.91	13.87	11.45	12.11	11.7	13.5	11.9	13.97	13.38	13.57	13.84	12.29	12.26	12.71	13.15	13.41	12.41	12.18	10.42	11.41	11.48	11.68	11.48	10.86	12.62	13.62	12.68	11.83	11.58	12.5007	1.01061
108	12.5	11.89	11.64	12.63	11.63	11.36	12.52	12.66	12.42	11.79	11.76	11.17	11.47	10.32	11.56	11.98	10.91	12.55	12.06	12.58	11.62	11.52	12.21	12.2	12.84	12	13.2	12.67	13.16	10.73	11.985	0.698302
112	13.35	11.41	12.47	11.35	12.16	11.73	12.58	12.72	11.64	12.94	12.01	11.52	12.08	12.92	11.08	11.2	10.86	10	12.23	11.63	12.39	13.53	13.13	12.52	12.69	12	11.53	11.54	10.96	12.24	12.0137	0.807766
116	12.5	12.79	11.58	11.64	12.72	13.48	13.77	12.86	11.69	11.65	12.34	12.78	10.12	9.75	11.23	11.07	9.87	9.37	12.58	12.16	11.68	12.74	12.05	12.47	10.63	11.88	12.26	11.92	11.65	12.33	11.852	1.06654
120	13.24	14.86	14.63	13.94	14.19	13.27	13	14.56	14.15	14.56	14.08	13.17	11.65	13.08	12.14	11.85	11.72	12.11	9.81	11.03	9	10.77	12.02	12.31	11.48	13.72	11.57	12.4	11.91	12.97	12.6397	1.45326
124	13.21	12.89	12.76	13.26	13.09	12.51	13.41	13.65	14.08	13.16	13.87	14.17	10.41	11.87	11.63	11.96	10.69	10.57	10.61	11.47	11.49	10.29	11.19	10.72	11.64	12.24	11.65	11.34	11.44	11.4	12.089	1.17114
128	14.17	14.68	14.93	14.71	14.26	14.55	13.43	12.87	12.04	13.72	12.07	12.24	10	11.33	11.32	11.15	11.39	13.84	10.48	10.16	11.45	11.62	10.96	11.25	11.62	11.25	11.02	10.64	11.88	9.05	12.136	1.59862
132	10.31	10.52	11.47	8.57	9.99	9.71	12.33	13.34	10.53	12.71	12.74	13.46													11.44	11.67	11.03	11.63	11.47	10.25	11.2872	1.31337
136							12.39	12.4	12.63	11.09	12.18	12.96																			12.275	0.638334
140							12.95	12.6	12.66	12.38	11.69	10.6																			12.1467	0.868278

## Sheet: 31°C
	Replication1						Replication2						Replication3						Replication4						Replication5						AVE	SD
0	2.03	2.02	2.04	1.97	1.8	2.11	1.97	2.32	1.88	1.99	1.73	2	1.64	1.72	1.84	1.75	1.87	1.72	1.78	2.02	2.06	1.97	1.91	1.77	2.17	2.11	1.96	1.64	1.8	2.06	1.92167	0.164423
4	2.71	2.16	2.49	2.22	2.14	2.32	2.36	1.99	2.14	1.89	2.01	1.92	2.44	1.92	1.98	2.04	1.97	2.36	2.24	2.22	2.21	1.93	2.13	2.27	2.18	2.31	2.41	2.11	2.16	2.26	2.183	0.193215
8	2.52	2.86	2.85	2.98	2.77	2.57	2.87	3.24	2.82	3.22	2.71	2.81	2.33	2.1	2.14	2.43	2.32	2.35	2.45	2.7	2.41	2.65	2.6	2.5	2.3	2.27	2.55	2.52	2.47	2.39	2.59	0.283658
12	3.05	3.32	2.78	3.08	2.57	3.08	1.69	2.18	2.36	2.32	2.57	2.3	3.05	3.02	2.95	2.86	2.92	2.86	3.12	2.72	3.16	2.77	3.12	2.95	2.68	2.48	2.83	3.03	2.96	2.91	2.78967	0.352855
16	3.02	3.01	3	2.84	3.3	2.86	2.82	2.8	3.41	2.77	2.63	2.98	3.06	2.6	3.43	2.99	3.24	3.33	2.7	2.82	3.14	3.11	3.03	3.34	3.74	3.43	3.34	3.6	3.16	3.58	3.10267	0.299769
20	3.3	3.3	3.17	3.32	3.44	3.23	2.82	3.16	3.05	2.9	3.02	2.71	3.21	3.34	3.06	3.29	3.22	3.03	3.64	3.12	3.56	3.63	3.34	3	3.59	3.16	3.14	3.47	3.52	3.63	3.24567	0.244282
24	3.94	5.06	4.96	4.64	4.67	4.68	3.66	3.87	3.48	4.72	5.05	4.54	4.02	4.45	4.3	4.28	4.49	4.48	3.6	3.32	3.47	3.76	3.64	3.72	4.4	3.33	3.28	3.92	3.25	4.05	4.101	0.559817
28	5.41	5.72	6.08	6.29	5.31	5.34	4.81	4.35	4.62	4.41	5.02	4.97	4.56	4.5	4.99	5.16	4.88	4.77	4.13	4.86	4.74	4.52	4.73	4.7	5.14	5.01	4.41	4.97	4.64	4.75	4.92633	0.486121
32	6.18	6.56	6.09	6.09	6.32	5.64	5.39	4.9	5.28	5.17	4.75	5.7	6.04	5.75	5.67	5.3	5.51	5.65	4.95	5.49	5.45	5.35	5.41	5.27	4.97	5.1	4.35	4.76	5.18	5.12	5.44633	0.505545
36	7.19	6.33	5.6	6.16	6.59	6.22	4.37	4.19	4.16	4.14	4.73	4.81	6.26	6.01	4.94	5.3	6.04	5.72	5.66	5.71	5.49	5.35	5.73	5.55	5.69	6.3	6.21	5.58	5.44	6.14	5.587	0.753292
40	6.86	7.28	6.84	6.81	7.12	6.92	4.86	4.43	4.5	4.41	4.78	4.65	6.48	7.22	6.52	6.63	6.4	6.59	7.09	6.49	6.83	6.82	6.06	6.11	7.46	6.97	6.97	7.29	7.22	7.25	6.39533	0.97261
44	7.62	7.7	7.91	7.65	8.64	7.4	4.32	4.42	4.25	4.52	5.48	5.27	6.98	6.99	6.23	7.21	7.26	6.97	7.29	7.85	7.62	6.98	7.29	7.59	9.94	8.28	8.04	7.09	8.77	7.73	7.043	1.37892
48	8.06	9.01	8.93	8.63	8.27	8.57	7.11	7.18	7.35	7.16	7.22	7.29	7.36	7.72	6.56	7.93	8.02	7.7	8.08	7.57	6.87	7.71	8.37	7.11	7.95	8.28	7.24	7.44	7.8	8.16	7.755	0.609226
52	10.22	10.34	10.12	9.86	11.11	10.31	10.08	9	9.63	8.47	9.08	9.83	8.3	9.03	9.77	8.92	9.35	8.3	7.23	8.5	8.66	8.12	8.28	7.99	8.58	9.57	9.98	8.53	9.76	7.95	9.16233	0.91108
56	11.13	11.77	11.14	11.31	11.41	11.1	9.51	9.74	10.09	10.49	10.7	10.52	10.07	9.88	10.06	10.62	10.74	9.73	8.42	7.53	7.81	8.51	8.67	8.7	10.81	9.67	9.45	10.26	10.09	9.62	9.985	1.07191
60	10.75	12.26	11.07	11.33	12.28	11.02	6.59	6.22	6.85	6.37	6.83	6.76	11.7	10.02	11.11	10.78	10.51	10.01	9.85	9.66	10.89	10.61	10.78	10.64	11.22	11.86	11.38	11.52	10.9	10.24	10.067	1.87168
64	12.43	11.2	12.22	12.23	11.67	11.33	6.17	7.12	6.99	7.33	7.05	6.69	10.92	11.43	10.58	10.7	10.1	10.11	10.59	11.7	10.63	11.02	10.42	12.18	11.33	11.11	11.19	11.32	10.43	10.74	10.2977	1.8401
68	12.35	12.33	12.3	12.43	12.49	12.76	8.9	7.59	8.2	8.96	10.25	7.41	10.44	10.64	10.71	11.93	11.59	11.09	11.52	11.15	11.91	11.99	11.22	11	12.28	12.7	12.39	11.58	11.7	11.96	11.1257	1.50593
72	11.97	11.22	11.5	11.7	11.91	12.56	12.28	12.9	12.14	12.73	11.48	11.76	12.32	12.12	12.31	13.22	11.79	12.62	10.88	10.84	11.47	11.89	10.54	10.47	11.76	11.43	10.75	11.64	10.62	10.79	11.7203	0.734187
76	13.33	13.31	12.21	13.01	12.43	11.74	13.19	13.21	12.45	12.8	12.99	12.43	12.35	12.74	12.3	12.28	12.42	11.21	11.46	11.44	10.96	11.38	11.4	11.5	11.65	12.12	11.99	12.09	12.87	13.15	12.2803	0.691737
80	13.11	12.18	11.49	12.49	11.94	12.56	11.12	12	12.56	13.14	12.97	12.22	12.23	12.44	13.03	12.05	12.96	12.34	11.79	11.8	11.27	11.95	11.09	11.1	11.54	11.73	10.98	10.99	11.73	12.34	12.038	0.65794
84	11.31	12.27	12.02	13.45	12.58	11.22	10.45	9.87	9.95	10.21	10.11	9.9	12.45	12.3	12.38	13	12.96	12.47	11.62	11.11	11.4	11.28	11.31	11.8	13.48	12.83	13.25	13.39	12.35	11.19	11.797	1.12574
88	11.64	12.68	11.31	11.36	11.44	11.83	9.44	8.99	9.57	9.3	10.24	10.22	11.52	11.16	11.38	11.22	11.08	11.65	11.21	12.89	12.32	12.3	12.11	13.58	12.71	13.67	12.94	12.39	12.74	12.34	11.5743	1.22426
92	11.39	13.26	12.25	12.41	11.86	12.81	11.55	9.8	9.76	9.43	10.49	10.17	10.37	10.16	10.89	9.97	10.36	11.51	13.23	11.61	11.99	13.81	13.82	13.05	12.54	12.64	11.73	12.32	11.56	11.63	11.6123	1.25313
96	12.23	11.6	12.21	11.53	13.03	11.77	12.57	13.12	12.25	12.41	12.28	12.27	10.97	11.44	11.47	11.29	11.09	12.06	11.46	11.13	11.4	11.62	10.95	11.71	12.91	11.97	12.14	11.75	11.35	10.39	11.8123	0.647348
100	11.57	13.44	11.08	11.37	10.97	12.85	13.59	14.06	13.11	13.3	13.12	12.69	11.43	12.46	11.17	10.81	11.86	10.72	12.23	11.78	11.05	11.92	11.45	11.41	11.48	10.7	11.26	10.89	12.13	11.51	11.9137	0.954902
104	10.97	12.73	12.8	11.77	10.93	12.45	12.57	11.68	11.46	12.25	12.22	11.6	10.03	10.88	10.8	9.84	10.99	11.62	12.04	11.57	11.55	10.73	10.9	11.74	11.38	11.83	11.81	10.44	11.65	11.75	11.4993	0.73945
108							10.2	9.74	10.62	11.03	8.29	10.56																			10.0733	0.975534
112							8.61	9.22	9.76	9.61	9.49	8.38																			9.17833	0.562829

## Sheet: 34°C
	Replication1						Replication2						Replication3						Replication4						Replication5						AVE	SD
0	1.69	1.9	1.71	1.95	1.7	1.78	2.13	1.92	1.78	1.91	1.89	1.97	2.14	1.9	2.12	1.94	1.64	1.88	2.05	2.58	2.12	2.19	2.41	2.34	1.95	2.04	1.94	1.86	2.09	2.07	1.98633	0.213614
4	1.97	1.9	2.09	2.05	2.2	1.96	1.87	2.23	1.95	1.99	1.79	2.3	2.21	2.36	2.23	2.33	2.17	2.14	2.55	2.7	2.52	2.89	2.71	2.72	2.44	2.39	2.52	2.45	2.53	2.41	2.28567	0.284698
8	2.45	2.56	2.6	2.54	2.89	2.52	2.53	2.56	2.73	3	2.52	2.58	2.2	2.79	2.71	2.42	2.63	2.59	3.41	3.31	3.24	3.28	3.67	3.16	3.13	3.09	2.66	3.06	3.03	3	2.82867	0.350032
12	2.59	2.75	2.78	2.59	2.88	2.75	2.48	2.79	2.72	2.53	2.66	2.9	3.29	3.04	3.05	3.03	3.08	2.9	2.81	3.11	3.31	3.28	3.55	3.59	2.94	3.07	2.84	3.2	3.05	3.06	2.954	0.279095
16	2.67	2.96	3.32	3.08	2.86	2.8	2.76	3.08	3.05	2.9	2.93	2.93	3.46	3.29	4.27	3.62	4.13	3.75	3.47	3.38	3.64	3.64	3.67	3.87	3.17	2.97	3.04	3.07	3.61	4.02	3.31367	0.430921
20	3.64	3.54	3.6	3.17	2.04	3	3.02	2.98	3.47	3.01	3.6	3.09	5.66	5.54	4.86	4.93	4.76	5.07	4.34	4.71	3.49	3.77	3.95	3.97	4.49	5.27	4.98	4.7	4.7	4.81	4.072	0.909071
24	3.95	4.24	4.18	3.97	4.43	3.96	3.44	3.18	3.68	3.77	3.63	4.03	4.97	4.76	4.42	4.49	4.91	5.01	5.85	6.12	4.82	4.89	5.43	5.58	4.45	4.7	5.08	5.33	4.61	4.05	4.531	0.714589
28	5.21	4.91	4.87	4.59	5.23	4.7	4.84	4.56	4.75	4.53	5.3	4.81	6.1	5.7	5.41	5.52	4.7	5.23	6.07	6.13	6.22	5.92	4.95	6.03	4.4	4.36	3.51	4.65	5.03	5.43	5.122	0.64224
32	5.6	4.88	4.82	5.55	5.13	4.53	4.2	5.17	4.73	3.7	4.4	4.71	6.25	6.76	6.68	6.66	7	5.99	6.75	6.42	6.68	5.75	6.18	6.66	4.73	5	6.05	5.41	5.92	5.82	5.60433	0.901316
36	5.31	4.19	4.89	5.63	5.36	5.28	6.3	6.31	5.51	5.34	5.64	6.04	7.21	6.89	6.47	6.91	6.62	6.66	5.79	6.18	5.81	5.97	5.8	6.12	6	6.55	5.79	6.78	6.36	6.65	6.012	0.665351
40	6.59	6.24	5.31	5.19	5.98	5.08	6.08	5.59	6.37	6.59	6.43	5.97	9.64	8.41	7.57	8.99	9.29	7.96	6.87	7.17	6.96	7.29	6.97	7.42	8.59	7.86	8.18	8.62	8.69	6.86	7.15867	1.25275
44	6.72	5.33	5.78	4.93	4.88	5.6	6.93	6.86	6.94	7.85	7.08	7.17	10.35	11.19	9.17	10.68	11.49	11.69	7.69	7.68	7.59	6.72	7.85	6.85	10.1	10.56	10.54	9.69	10.23	9.63	8.19233	2.06722
48	9.49	9.16	9.17	9.22	9.47	9.65	5.94	6.39	5.45	6.53	6.81	9.78	8.57	10.23	9.3	8.83	10.15	9.21	11.34	9.24	11.02	10.39	9.83	11.61	8.05	11.26	9.47	10.33	9.83	11.36	9.236	1.61979
52	10.51	10.4	10.51	10.7	10.75	10.75	5.83	5.97	5.98	5.64	6.2	6.14	9.83	10.53	10.92	10.7	10.72	9.64	12.47	12.5	11.98	11.33	11.82	11.56	10.46	11.14	11.37	11.84	11.65	11.67	10.0503	2.18714
56	11.24	11.09	12.02	11.24	11.21	9.7	8.98	8.46	7.53	8.61	8.12	6.78	11.3	10.88	9.66	11.25	11.59	11.38	11.65	12.07	11.84	11.8	11.96	12.04	12.46	10.91	12.69	12.96	12.33	12.66	10.8803	1.63569
60	9.8	10.89	10.2	10.27	10.78	9.58	9.3	9.42	9.98	9.34	9.62	9.51	12.24	13.61	12.33	12.96	13.31	13.05	8.75	10.47	11.19	11.21	9.94	10.73	12.4	11.38	13.38	11.25	12.86	12.09	11.0613	1.44415
64	11.15	10.3	10.7	11.42	11.17	12.91	9.62	9.41	8.9	9.22	9.04	9.19	10.58	11.79	11.75	11.71	10.64	12.55	11.53	12	12.54	11.58	11.92	12.36	11.93	12.24	12.86	12.18	12.53	11.9	11.254	1.21965
68	9.23	11.04	10.28	11.72	11.25	10.71	10.38	9.54	9.09	9.7	10.27	9.92	12.82	11.55	12.55	11.85	11.82	12.7	11.92	13.12	11.89	12.02	12.45	13.3	12.18	12.84	12.55	11.9	12.19	12.79	11.519	1.22149
72	12.36	13.23	13.12	12.78	11.96	12.47	12.32	10.22	10.83	9.42	9.59	11.12	12.24	12.11	12.31	11.96	11.89	10.98	12.81	13.75	12.76	13.7	14.08	12.56	13.62	12.94	13.31	12.61	12.5	13.27	12.294	1.16735
76	11.81	11.91	12.39	12.22	11.51	12.12	12.03	11.92	11.96	12.64	11.66	12.13	12.26	13.25	13.42	12.96	13.56	13.21	12.61	12.8	12.07	12.87	11.82	12.23	13.51	12.49	12.93	13.12	13.18	12.94	12.5177	0.594554
80	12.35	11.93	12.48	12.3	12.09	12.07	10.91	11.88	12.13	12.42	12.24	12.25	12.18	11.75	12.11	11.7	11.54	11.08	13.23	12.65	13.55	12.49	13.96	11.92	12.77	12.39	13.46	12.72	13.52	13.86	12.3977	0.744602
84	9.78	11.23	12.85	11.15	11.97	12.87	12.46	12.33	12.06	12.22	12.76	12.73	13.1	11.43	12.04	12.26	11.85	12.1	12.71	12.41	12.2	12.05	12.9	12.28	13.91	12.45	13.7	11.55	12.26	12.9	12.2837	0.784626
88	12.2	13.17	11.23	11.84	12.86	11.46	12.1	11.85	12.36	11.79	12.67	11.63	12.13	11.87	12.89	11.13	11.26	10.9	12.81	12.68	12.93	13.54	12.94	11.97	13.74	11.57	11.58	11.91	11.85	10.82	12.1227	0.76092
92	10.51	10.39	10.83	9.08	10.62	10.05	12.48	12.92	13.26	12.12	11.86	12.17							12.82	11.73	12.96	13.62	12.97	11.9	10.37	10.91	10.97	12.06	11.69	11.65	11.6642	1.15731
96	11.18	12.28	13.28	11.95	10.66	9.27	11.04	10.82	11.98	11.55	12.51	10.23							10.16	12.71	12.55	10.16	11.85	10.12	11.88	12.57	11.79	10.51	12	11.26	11.4296	1.02208
100	12.58	10.63	10.56	11.63	12.29	11.91	9.97	11.81	11.49	11.46	11.81	11.48							12.21	11.6	10.29	10.87	11.15	10.47	11.92	12.19	11.57	13.02	12.4	12.08	11.5579	0.773006
104							11.98	11.5	12.3	12.6	11.4	11.92																			11.95	0.45865

## Sheet: 37℃
	Replication1						Replication2						Replication3						Replication4						Replication5						AVE	SD
0	2.05	2.06	2.27	1.9	1.94	1.62	2.18	1.86	2	2.27	2.02	1.72	1.93	2.37	1.76	1.89	2.08	2.11	2.33	2.05	1.8	1.82	1.73	2.02	1.96	2.06	2.48	2.21	1.98	1.76	2.00767	0.208751
4	1.82	2.39	2.12	2.3	2.02	2.45	2.16	1.84	1.99	2.11	1.99	1.99	2.21	2.28	2.11	1.97	1.94	1.97	2.75	2.36	2.33	2.1	2.35	2.46	2.4	2.23	1.93	2.02	2.07	1.77	2.14767	0.224556
8	2.95	2.46	2.75	2.96	2.65	2.86	1.87	2.31	2.09	2	2.01	2.11	2.64	2.43	2.86	2.7	2.2	2.68	3.1	2.96	3.43	2.82	2.84	3.24	2.51	2.74	2.81	2.74	2.75	2.69	2.63867	0.377165
12	2.92	2.85	2.98	2.99	3.16	2.76	2.86	3.29	2.95	3.03	2.95	2.85	3.21	2.93	2.79	3.36	2.91	3.25	2.55	2.67	2.64	2.87	2.4	2.89	2.81	2.53	3.06	2.85	2.88	2.82	2.90033	0.21971
16	3.43	3.24	3.46	3.92	2.73	3.7	3.35	3.37	3.35	2.87	3.35	3.38	3.44	3.53	3.48	3.52	3.48	3.46	3.04	3.4	3.39	3.42	3.79	3.35	3.36	3.62	3.31	3.38	3.01	3.25	3.37933	0.240931
20	5.73	6.04	5.18	4.98	5.49	5.35	5.19	4.39	3.62	4.26	4.22	4.33	5.15	4.23	4.29	4.57	4.22	4.09	3.43	3.83	3.11	3.28	3.94	3.87	4.22	5.21	4.71	5.12	4.76	4.88	4.523	0.729436
24	3.45	4.15	4.16	3.74	3.66	4.23	3.97	3.54	4.83	4.25	3.49	4.34	4.98	4.23	4.51	4.68	3.41	4.34	5.78	5.7	5.71	5.14	5.7	5.76	4.09	4.21	4.48	3.87	5.05	4.57	4.46733	0.732741
28	5.06	5.12	5.17	4.7	4.97	4.98	5.5	3.86	4.2	4.21	3.6	4.51	6.09	7.22	6.52	6.78	6.8	5.85	5.34	4.25	4.85	5.44	5.74	4.95	4.71	5.42	5.6	5.94	5.06	5.16	5.25333	0.866266
32	4.72	4.52	5.62	5.43	4.85	4.58	5.65	5.41	5.32	4.92	6.12	5.32	6.88	6.52	5.62	5.09	6.49	6.19	5.34	6.29	6.35	6.42	6.72	6.09	6.49	5.72	6.31	5.61	5.71	5.81	5.737	0.655576
36	7.42	7.53	7.33	8.04	7.69	7.47	5.08	5.89	5.67	5.68	6.3	4.93	5.98	5.71	6.92	5.26	6.89	6.55	6.31	5.47	6.1	6.56	5.51	6.03	6.56	5.56	5.87	5.6	5.43	5.37	6.22367	0.851556
40	11.01	9.17	9.08	9.08	10.5	10.38	7.94	6.9	6.97	6.41	6.32	6.68	7.83	7.09	7.07	7.9	6.78	7.37	9.02	9.02	7.7	7.46	8.9	9.18	7.6	7.58	9.12	8.78	7.12	8.26	8.14067	1.24254
44	10.69	11.15	11.15	10.89	10.38	11.4	8.18	8.31	8.06	7.61	8.74	8.89	7.96	8.97	8.32	8.51	7.05	8.11	8.05	8.04	8.75	8.85	8.84	11.02	9.54	9.24	9.52	8.73	7.43	7.54	8.99733	1.24658
48	8.75	9.14	9.23	7.87	8.59	8.54	11.39	8.95	9.04	9.03	10.41	10.23	9.64	8.86	10.7	10.26	8.61	9.81	12.26	11.22	11.3	10.47	11.19	11.29	9.65	9.39	7.46	8.85	9.18	7.26	9.619	1.23603
52	9.77	10.1	9.07	8.85	9.87	9.88	10.11	9.66	9.32	11.03	10.91	9.53	10.19	11.28	9.12	9.95	10.68	9.21	12.05	11.24	13.45	11.61	13.47	11.08	9.98	9.48	9.92	9.39	8.95	10.05	10.3067	1.1875
56	10.19	11.21	10.76	9.41	10.76	11.06	9.78	10.38	10.4	9.55	9.44	9.73	10.47	11.39	9.46	11.08	10.73	9.25	11.13	12.18	12.42	12.81	11.63	12.68	10.65	10.14	11.04	9.65	9.55	9.27	10.6067	1.02951
60	11.96	10.98	11.6	12.08	11.4	11.05	11.73	12.75	11.8	11.55	11.67	10.86	12.04	9.34	10.16	11.04	10.44	9.92	9.04	9.38	10.04	9.68	9.45	9.91	10.07	9.88	10.85	9.82	10.04	9.86	10.6797	1.00068
64	12.33	10.9	11.61	11.47	10.99	10.57	12.47	12.78	13.25	11.36	13.8	12.61	11.16	11.39	12.46	12.5	11.59	11.53	9.71	11.88	12.01	11.21	12.27	9.75	11.36	12.17	11.51	10.77	11.85	11.64	11.6967	0.905159
68	11.19	12.07	11.32	12.48	11.86	10.93	10.8	11.62	12.6	10.91	11.02	11.43	11.78	11.45	11.68	11.38	11.9	11.96	10.08	11.68	10.23	10.17	9.99	9.94	10.72	10.59	11.5	11.82	10.95	10.42	11.2157	0.728535
72	11.22	9.95	9.35	9.33	10.15	10.26	10.85	10.55	9.71	9.67	9.82	9.24	11.95	11.34	11.05	11.58	11.87	10.59	13.7	12.64	12.66	13.83	12.44	12.39	11.71	11.39	11.93	11.18	12.15	11.59	11.203	1.24707
76	13.48	11.58	11.34	13.54	13.29	12.72	10.76	11.69	11.28	10.87	11.08	10.37	9.9	11.89	10.21	12.07	10.65	11.59	10.48	11.81	11.68	11.3	11.57	12.32	11.09	11.18	11.87	12.4	11.01	11	11.534	0.915
80	11.8	11.84	11.39	12.6	11.25	11.93	11.27	11.81	11.23	11.67	12.62	11.15	12.38	13.13	13.46	13.57	12.25	11.74	12.82	12.19	11.05	11.75	12.28	12.92	12.89	12.77	12.23	12.39	11.63	12.88	12.163	0.699587
84	12.82	12.72	12.67	11.65	13.46	12.04	11.77	12.65	13.82	13.64	11.47	12.9	11.98	11.7	11.02	11.38	11.05	10.64	11.75	11.6	11.74	11.91	11.87	12.02	11.19	12.22	10.91	11.36	11.58	11.82	11.9783	0.797916
88	12.07	12.94	12.12	13.15	12.55	11.43	11.58	13.05	11.52	11.39	12.24	12.39	10.94	12.79	11.03	11.52	11	11.13	12.09	13.32	13.12	12.59	13.2	12.25	11.31	11.61	10.26	10.79	11.55	11.82	11.9583	0.825833
92	11.31	10.79	11.57	11.45	11.29	11.52	12.41	11.51	10.6	10.57	9.81	10.91	11.2	10.72	9.72	9.77	10.26	10.77	11.85	11.95	11.58	12.7	10.83	11.34	12.28	11.36	11.94	11.39	12.11	11.91	11.2473	0.764158
96	9.06	10.99	10.42	10.42	10.06	10.52	9.12	10.56	11.93	11.16	11.78	11.53													13.67	11.74	11.84	11.61	11.93	11.81	11.1194	1.11347
100	10.91	10.62	11.14	12.03	12.49	10.36	11.57	12.04	11.08	11.81	10.8	11.86													10.23	11.18	10.39	10.83	10.45	9.4	11.0661	0.786707
